# Supplementary material for: “Controlled, cross-species dataset for exploring biases in genome annotation and modification profiles”
Source: Data Brief. 2015 Nov 10;5:829–33. doi: 10.1016/j.dib.2015.10.042 (PMC4660258; doi:10.1016/j.dib.2015.10.042)
Supplement: Supplementary file 1 — Supplementary material [file mmc1.zip]

Archive with 2 entries (2 files):
- Supplementary File 1.txt
- Supplementary File 2.pl
