# Supplementary material for: “Controlled, cross-species dataset for exploring biases in genome annotation and modification profiles”
Source: Data Brief. 2015 Nov 10;5:829–33. doi: 10.1016/j.dib.2015.10.042 (PMC4660258; doi:10.1016/j.dib.2015.10.042)
Supplement: Supplementary file 1 — Supplementary material [file mmc1.zip › Supplementary File 1.txt]

Protein IDs	Majority protein IDs	Peptide counts (all)	Peptide counts (razor+unique)	Peptide counts (unique)	Fasta headers	Number of proteins	Peptides	Razor + unique peptides	Unique peptides	Peptides 1	Peptides 2	Peptides 3	Razor + unique peptides 1	Razor + unique peptides 2	Razor + unique peptides 3	Unique peptides 1	Unique peptides 2	Unique peptides 3	Sequence coverage [%]	Unique + razor sequence coverage [%]	Unique sequence coverage [%]	Mol. weight [kDa]	Sequence length	Sequence lengths	Experiment 1	Experiment 2	Experiment 3	PEP	Sequence coverage 1 [%]	Sequence coverage 2 [%]	Sequence coverage 3 [%]	Intensity	Intensity 1	Intensity 2	Intensity 3	Only identified by site	Reverse	Contaminant	id	Peptide IDs	Peptide is razor	Mod. peptide IDs	Evidence IDs	MS/MS IDs	Best MS/MS	Oxidation (M) site IDs	Oxidation (M) site positions
>gnl|Amel_4.5|GB40007-PA	>gnl|Amel_4.5|GB40007-PA	89	89	89	>gnl|Amel_4.5|GB40007-PA	1	89	89	89	5	32	86	5	32	86	5	32	86	19.5	19.5	19.5	623.48	5378	5378	6	76	93	0	0.9	6.2	18.9	8838000000	93683000	3950600000	4793700000				0	83;562;908;1035;1206;1584;1643;1674;1917;2082;2739;2752;2775;3178;3641;3716;3812;3885;4149;4789;4881;5137;5360;5497;5574;5582;6285;6725;7373;7459;8338;8465;8552;8820;8954;9127;9684;9738;10192;10332;10340;10474;10695;11062;11472;11758;11866;11868;12092;12331;12436;12523;12528;13524;13698;14570;14622;14787;14918;15037;15173;15221;15282;15968;15973;16194;16430;16599;16655;16807;17070;17442;17710;178…	True;True;True;True;True;True;True;True;True;True;True;True;True;True;True;True;True;True;True;True;True;True;True;True;True;True;True;True;True;True;True;True;True;True;True;True;True;True;True;True;True;True;True;True;True;True;True;True;True;True;True;True;True;True;True;True;True;True;True;True;True;True;True;True;True;True;True;True;True;True;True;True;True;True;True;True;True;True;True;True…	87;586;956;1099;1285;1678;1740;1773;2032;2205;2898;2911;2936;3364;3841;3919;4022;4100;4374;5056;5150;5426;5660;5813;5892;5901;6633;7098;7784;7873;8804;8936;9032;9321;9469;9660;10235;10293;10769;10925;10933;11079;11306;11683;12110;12423;12536;12538;12775;13027;13138;13227;13232;14444;14626;15548;15602;15776;15911;16036;16183;16231;16294;17008;17013;17247;17498;17677;17733;17902;18177;18564;18842;1…	486;3418;3419;3420;3421;3422;5745;6524;7634;7635;7636;7637;9681;9682;9972;10112;11390;12365;12366;12367;16620;16621;16622;16701;16702;16703;16704;16846;16847;16848;19308;19309;19310;21910;21911;21912;21913;22341;22949;22950;22951;22952;23414;25019;25020;28793;29372;30962;30963;32209;33084;33085;33086;33087;33482;33483;33515;33516;33517;33518;33519;37580;39988;44060;44611;49605;49606;50307;50308;5…	331;2285;3867;4395;5219;6598;6817;6905;7763;8335;11127;11128;11129;11201;11202;11203;11204;11296;11297;12879;14573;14574;14575;14826;15182;15507;16521;18931;19310;20444;21260;21890;22242;22269;22270;24986;26492;29198;29641;32825;33261;33262;33640;34693;35265;35977;38157;38493;40714;40715;41420;41452;42018;42019;42020;42843;44279;45911;46880;46881;47275;47278;48043;48933;48934;48935;48936;49367;49…	331;2285;3867;4395;5219;6598;6817;6905;7763;8335;11128;11204;11296;12879;14575;14826;15182;15507;16521;18931;19310;20444;21260;21890;22242;22269;24986;26492;29198;29641;32825;33261;33640;34693;35265;35977;38157;38493;40715;41420;41452;42020;42843;44279;45911;46881;47275;47278;48043;48933;49367;49687;49697;53814;54461;57550;57778;58372;58818;59289;59766;59897;60081;62460;62472;63430;64383;65060;65…	0	3286
>gnl|Amel_4.5|GB40008-PA	>gnl|Amel_4.5|GB40008-PA	41	41	41	>gnl|Amel_4.5|GB40008-PA	1	41	41	41	19	21	40	19	21	40	19	21	40	23.8	23.8	23.8	231.85	2024	2024	51	55	98	2.2156E-230	10.6	13	23.2	9305000000	1640500000	1761300000	5903100000				1	892;2297;3877;4037;4071;4202;4203;4408;5437;6612;8085;8759;9315;9364;9399;9994;10033;10972;11273;12128;13139;13452;13824;14523;14525;14573;14675;14749;14971;15160;15249;15372;15373;16426;16462;18129;18984;20279;20739;20779;21233	True;True;True;True;True;True;True;True;True;True;True;True;True;True;True;True;True;True;True;True;True;True;True;True;True;True;True;True;True;True;True;True;True;True;True;True;True;True;True;True;True	940;2430;4092;4255;4291;4428;4429;4654;5745;6980;8527;9258;9855;9904;9941;10562;10602;11589;11901;12811;14036;14371;14770;15495;15497;15551;15658;15735;15966;16170;16259;16387;16388;17494;17530;19284;20189;21562;22043;22083;22559	5650;5651;5652;13730;13731;13732;13733;13734;23345;23346;23347;24333;24334;24335;24336;24337;24338;24532;24533;24534;24535;25326;25327;26533;26534;26535;26536;26537;26538;26539;26540;26541;26542;26543;32693;32694;32695;32696;32697;32698;39391;47953;47954;47955;47956;47957;47958;47959;47960;52102;55435;55706;55707;55708;56004;60083;60084;60085;60086;60087;60088;60089;60090;60091;60092;60315;60316;…	3809;9277;9278;9279;9280;15449;15450;16054;16055;16056;16184;16185;16714;16715;17500;17501;21628;21629;21630;26107;31732;31733;31734;34433;36679;36849;37027;39636;39637;39638;39639;39640;39785;43864;43865;43866;43867;43868;43869;43870;45161;45162;45163;48179;48180;52476;52477;52478;53564;55027;57318;57320;57557;57990;58256;58257;58258;58998;58999;59000;59001;59002;59003;59004;59005;59722;59723;59…	3809;9278;15449;16055;16184;16714;16715;17501;21629;26107;31733;34433;36679;36849;37027;39639;39785;43870;45162;48179;52478;53564;55027;57318;57320;57557;57990;58258;59003;59722;59963;60349;60350;64373;64472;70721;74198;79368;81071;81186;82751
>gnl|Amel_4.5|GB40009-PA	>gnl|Amel_4.5|GB40009-PA	17	17	17	>gnl|Amel_4.5|GB40009-PA	1	17	17	17	14	5	17	14	5	17	14	5	17	14.4	14.4	14.4	165.09	1442	1442	28	17	47	5.3405E-154	12.8	4	14.4	3047400000	767360000	243600000	2036500000				2	2035;2065;2923;2994;4707;5741;7847;8221;8297;14049;14457;14620;15875;16110;16154;17455;17456	True;True;True;True;True;True;True;True;True;True;True;True;True;True;True;True;True	2158;2188;3090;3165;4966;6065;8278;8279;8672;8756;15006;15427;15600;16908;17159;17204;18577;18578	12135;12136;12137;12138;12257;12258;12259;17724;17725;17726;17727;18171;18172;18173;28256;28257;28258;28259;34317;34318;34319;34320;34321;34322;46686;46687;46688;46689;46690;46691;46692;46693;46694;46695;46696;46697;46698;48685;48686;48687;48688;48689;48690;48691;48692;48693;48694;49218;49219;49220;49221;49222;49223;49224;49225;49226;49227;49228;49229;49230;49231;49232;85143;85144;85145;85146;872…	8207;8267;8268;8269;11851;11852;12112;18603;18604;22780;22781;22782;22783;30933;30934;30935;30936;32207;32208;32209;32576;32577;32578;32579;32580;32581;32582;32583;32584;55774;55775;55776;55777;57151;57152;57153;57773;57774;57775;62103;63046;63047;63261;63262;68037;68038	8207;8269;11851;12112;18603;22782;30936;32209;32580;55774;57151;57774;62103;63046;63262;68037;68038	1	132
>gnl|Amel_4.5|GB40010-PA	>gnl|Amel_4.5|GB40010-PA	106	106	106	>gnl|Amel_4.5|GB40010-PA	1	106	106	106	87	33	99	87	33	99	87	33	99	16.8	16.8	16.8	851.35	7454	7454	214	64	265	0	13.7	4.8	15.7	20675000000	7308300000	1639100000	11727000000				3	438;888;1371;1726;2335;2497;2754;2866;3201;3410;3425;3440;3444;3529;3575;3752;3823;3859;3942;4021;4060;4276;4525;4565;5038;5259;5366;6513;6796;6990;7000;7051;7442;7873;7892;7946;8269;8363;8516;8629;8989;9130;9263;9674;9841;9868;9933;10030;11248;11428;11992;12400;12401;12407;13138;13199;13270;13472;13566;13575;13960;14090;14253;14468;14472;14580;14703;14709;14836;15384;16050;16419;16540;16667;1675…	True;True;True;True;True;True;True;True;True;True;True;True;True;True;True;True;True;True;True;True;True;True;True;True;True;True;True;True;True;True;True;True;True;True;True;True;True;True;True;True;True;True;True;True;True;True;True;True;True;True;True;True;True;True;True;True;True;True;True;True;True;True;True;True;True;True;True;True;True;True;True;True;True;True;True;True;True;True;True;True…	455;936;1456;1827;2471;2640;2913;3029;3388;3602;3619;3634;3638;3726;3773;3959;4034;4071;4158;4238;4279;4520;4775;4819;5318;5556;5666;6876;7173;7380;7392;7445;7855;8306;8325;8381;8724;8829;8989;9122;9509;9663;9803;10225;10399;10429;10496;10599;11874;12065;12668;13102;13103;13109;14035;14099;14174;14392;14488;14498;14913;15047;15215;15439;15443;15558;15688;15694;15826;16399;17094;17487;17612;17746;…	2664;5615;5616;5617;5618;5619;5620;5621;5622;5623;8583;8584;8585;8586;8587;10361;10362;10363;10364;13979;13980;13981;13982;13983;13984;13985;15115;15116;16706;16707;16708;16709;17363;17364;17365;17366;17367;17368;17369;17370;17371;19435;19436;20554;20626;20627;20628;20629;20630;20724;20725;20726;20727;20728;20729;20730;20731;20732;20740;20741;20742;21256;21257;21258;21259;21260;21261;21517;21518;…	1789;3792;3793;5839;5840;5841;5842;5843;7048;9420;9421;10157;11206;11207;11208;11613;11614;12961;13704;13747;13748;13798;13799;13800;13801;13806;14142;14143;14316;14317;14318;14996;14997;15229;15230;15231;15354;15355;15356;15700;15701;15969;15970;16141;16142;16143;16144;17069;17070;17071;17981;17982;17983;17984;18147;18148;19938;19939;19940;20857;21294;21295;21296;25742;25743;25744;26830;27599;27…	1789;3793;5840;7048;9420;10157;11206;11614;12961;13704;13747;13799;13806;14142;14317;14997;15230;15355;15700;15969;16144;17071;17983;18147;19938;20857;21296;25744;26830;27605;27640;27816;29421;31012;31084;31232;32467;32924;33456;33915;35419;35982;36485;38112;38959;39098;39375;39766;45052;45747;47710;49183;49184;49214;52474;52674;52956;53619;53947;54009;55476;55914;56511;57185;57189;57567;58071;58…	2	1861
>gnl|Amel_4.5|GB40014-PA	>gnl|Amel_4.5|GB40014-PA	1	1	1	>gnl|Amel_4.5|GB40014-PA	1	1	1	1	0	1	1	0	1	1	0	1	1	1.1	1.1	1.1	122.42	1062	1062		3	1	3.2788E-07	0	1.1	1.1	39117000	0	39117000	0				4	18769	True	19963	112279;112280;112281;112282	73321;73322;73323;73324	73324
>gnl|Amel_4.5|GB40017-PA	>gnl|Amel_4.5|GB40017-PA	3	3	3	>gnl|Amel_4.5|GB40017-PA	1	3	3	3	2	1	0	2	1	0	2	1	0	3.4	3.4	3.4	119.39	1075	1075	3	1		6.5431E-10	2	1.5	0	39519000	24008000	15511000	0				5	3166;6992;15371	True;True;True	3352;7383;16386	19243;41632;92307;92308	12830;27613;60348	12830;27613;60348
>gnl|Amel_4.5|GB40018-PA	>gnl|Amel_4.5|GB40018-PA	5	5	5	>gnl|Amel_4.5|GB40018-PA	1	5	5	5	5	2	5	5	2	5	5	2	5	50	50	50	12.526	110	110	16	4	9	2.937E-18	50	15.5	50	641560000	483590000	65803000	92171000				6	4262;5950;7016;13906;15479	True;True;True;True;True	4506;6281;7408;14854;16499	25790;25791;25792;25793;25794;25795;25796;35570;35571;35572;35573;35574;35575;35576;35577;35578;41756;41757;41758;41759;84356;84357;84358;84359;92915;92916;92917;92918;92919	17035;17036;17037;23613;23614;23615;23616;27684;27685;27686;55291;55292;55293;60683;60684;60685;60686	17035;23613;27686;55292;60685
>gnl|Amel_4.5|GB40021-PA	>gnl|Amel_4.5|GB40021-PA	54	54	54	>gnl|Amel_4.5|GB40021-PA	1	54	54	54	52	14	54	52	14	54	52	14	54	58.9	58.9	58.9	169.79	1458	1458	190	33	197	0	57.3	11	58.9	97094000000	34063000000	2346900000	60684000000				7	2226;2328;2395;2885;3694;4270;4305;4306;5034;5065;5108;5310;5341;5751;6047;6494;6631;7037;7201;7855;7856;8150;8398;9007;10602;10604;10668;11521;11607;11610;11864;13642;13722;13794;13944;14041;14303;14427;14582;14764;15091;16783;16823;17058;17059;17485;17773;18719;19388;21190;21191;21192;21378;21431	True;True;True;True;True;True;True;True;True;True;True;True;True;True;True;True;True;True;True;True;True;True;True;True;True;True;True;True;True;True;True;True;True;True;True;True;True;True;True;True;True;True;True;True;True;True;True;True;True;True;True;True;True;True	2358;2463;2533;3049;3896;4514;4550;4551;5313;5348;5396;5609;5640;6075;6076;6383;6855;7000;7431;7600;8287;8288;8596;8864;9529;11210;11212;11277;12178;12179;12270;12273;12533;14570;14652;14739;14895;14996;15268;15397;15560;15751;16098;17876;17920;18164;18165;18607;18906;19910;20617;22512;22513;22514;22515;22516;22517;22518;22720;22776	13245;13246;13247;13248;13249;13945;13946;13947;13948;14418;14419;14420;14421;14422;14423;14424;14425;14426;14427;14428;14429;17539;17540;17541;17542;17543;17544;17545;17546;17547;17548;17549;17550;22226;22227;22228;22229;22230;25831;25832;25833;25834;25835;25836;26016;26017;26018;26019;26020;26021;26022;30273;30274;30275;30524;30525;30526;30527;30528;30529;30803;30804;30805;30806;30807;30808;308…	8904;8905;9404;9405;9406;9695;9696;9697;9698;9699;9700;9701;9702;9703;9704;9705;9706;11738;11739;11740;11741;11742;11743;11744;11745;11746;11747;14761;14762;14763;17056;17057;17058;17059;17161;17162;19918;19919;20131;20132;20133;20134;20135;20136;20137;20138;20139;20337;20338;20339;20340;20341;20342;20343;21003;21004;21005;21006;21007;21178;21179;22813;22814;22815;22816;22817;22818;22819;22820;22…	8905;9404;9704;11746;14763;17056;17161;17162;19918;20134;20337;21004;21179;22815;24004;25684;26185;27760;28367;30961;30966;31971;33045;35467;42540;42554;42776;46153;46461;46478;47251;54242;54579;54930;55413;55743;56649;57063;57573;58298;59508;65767;65909;66588;66589;68147;69363;73149;75801;82552;82565;82590;83215;83449	3;4;5;6;7;8	385;484;1211;1255;1299;1314
>gnl|Amel_4.5|GB40026-PA	>gnl|Amel_4.5|GB40026-PA	2	2	2	>gnl|Amel_4.5|GB40026-PA	1	2	2	2	2	0	0	2	0	0	2	0	0	11.2	11.2	11.2	32.419	294	294	2			8.3166E-06	11.2	0	0	30361000	30361000	0	0				8	645;6012	True;True	679;6346	3962;35973	2600;23899	2600;23899
>gnl|Amel_4.5|GB40031-PA	>gnl|Amel_4.5|GB40031-PA	4	4	4	>gnl|Amel_4.5|GB40031-PA	1	4	4	4	3	2	4	3	2	4	3	2	4	34.5	34.5	34.5	13.144	119	119	7	6	7	1.7509E-12	26.9	18.5	34.5	1955500000	316180000	1207300000	432040000				9	674;7204;7258;18407	True;True;True;True	712;7603;7663;19574	4130;4131;4132;4133;4134;4135;4136;4137;42839;42840;43241;43242;43243;43244;43245;43246;43247;43248;43249;110127	2733;2734;2735;28377;28655;28656;28657;28658;71910	2735;28377;28655;71910
>gnl|Amel_4.5|GB40057-PA	>gnl|Amel_4.5|GB40057-PA	10	10	10	>gnl|Amel_4.5|GB40057-PA	1	10	10	10	10	3	10	10	3	10	10	3	10	29.3	29.3	29.3	46.278	437	437	41	8	26	1.8663E-193	29.3	8.7	29.3	13544000000	10872000000	189190000	2482300000				10	6060;10818;14437;17608;17609;18147;18546;19504;20023;21087	True;True;True;True;True;True;True;True;True;True	6397;11431;15407;18735;18736;19304;19724;20740;21293;21294;22403;22404	36217;36218;36219;36220;36221;65505;65506;65507;65508;65509;65510;65511;65512;65513;65514;65515;65516;65517;87191;87192;87193;87194;87195;105260;105261;105262;105263;105264;105265;105266;105267;105268;105269;105270;108466;108467;108468;108469;108470;108471;108472;108473;108474;108475;108476;108477;110976;110977;110978;110979;110980;116486;116487;116488;116489;116490;119741;119742;119743;119744;11…	24068;43255;43256;43257;43258;43259;43260;43261;43262;43263;43264;57089;57090;57091;57092;57093;68642;68643;68644;68645;68646;68647;68648;68649;68650;68651;70774;70775;70776;70777;70778;70779;70780;70781;70782;72459;72460;72461;72462;72463;72464;72465;72466;76204;76205;76206;76207;76208;76209;76210;76211;76212;76213;78311;78312;78313;78314;78315;78316;78317;82214;82215;82216;82217;82218;82219;822…	24068;43260;57089;68644;68650;70781;72460;76205;78313;82214	9;10	39;129
>gnl|Amel_4.5|GB40066-PA	>gnl|Amel_4.5|GB40066-PA	1	1	1	>gnl|Amel_4.5|GB40066-PA	1	1	1	1	1	0	1	1	0	1	1	0	1	7.5	7.5	7.5	13.118	134	134	1		2	0.0069897	7.5	0	7.5	35601000	7514600	0	28086000				11	12676	True	13433	76771;76772;76773	50461;50462	50462
>gnl|Amel_4.5|GB40072-PA	>gnl|Amel_4.5|GB40072-PA	3	3	3	>gnl|Amel_4.5|GB40072-PA	1	3	3	3	0	3	3	0	3	3	0	3	3	5.4	5.4	5.4	49.965	448	448		8	3	2.5133E-14	0	5.4	5.4	201570000	0	174440000	27127000				12	9884;13432;19347	True;True;True	10445;14350;20575	59340;59341;59342;81588;81589;81590;81591;115625;115626;115627;115628	39136;53504;75638;75639;75640	39136;53504;75638
>gnl|Amel_4.5|GB40073-PA	>gnl|Amel_4.5|GB40073-PA	4	4	4	>gnl|Amel_4.5|GB40073-PA	1	4	4	4	4	0	3	4	0	3	4	0	3	29.9	29.9	29.9	21.219	187	187	10		5	2.3709E-27	29.9	0	18.7	432900000	344880000	0	88021000				13	5398;6891;8792;16309	True;True;True;True	5702;7274;9291;17371	32496;32497;32498;32499;32500;40962;40963;40964;40965;52253;52254;97880;97881;97882;97883	21463;21464;21465;27151;27152;27153;34536;63855;63856;63857	21463;27152;34536;63857
>gnl|Amel_4.5|GB40075-PA	>gnl|Amel_4.5|GB40075-PA	3	3	3	>gnl|Amel_4.5|GB40075-PA	1	3	3	3	2	3	3	2	3	3	2	3	3	3.8	3.8	3.8	98.894	890	890	5	7	4	8.9402E-17	2.8	3.8	3.8	395490000	59060000	191470000	144960000				14	2873;11308;18503	True;True;True	3036;11936;19678	17449;17450;68633;68634;68635;68636;68637;68638;110741;110742;110743;110744;110745;110746;110747;110748	11678;45297;72313	11678;45297;72313
>gnl|Amel_4.5|GB40077-PA	>gnl|Amel_4.5|GB40077-PA	7	7	7	>gnl|Amel_4.5|GB40077-PA	1	7	7	7	4	4	2	4	4	2	4	4	2	16.9	16.9	16.9	65.653	586	586	8	8	3	4.7261E-45	11.6	9.2	3.9	799210000	280620000	466250000	52336000				15	1415;1948;3772;7574;9948;12316;13765	True;True;True;True;True;True;True	1503;2064;3979;7991;10511;13011;14697	8762;11596;22708;45214;45215;59768;59769;59770;59771;59772;59773;59774;74338;74339;74340;74341;74342;74343;83528	5954;7884;15055;30007;30008;39436;39437;48849;48850;48851;48852;54725	5954;7884;15055;30007;39437;48852;54725
>gnl|Amel_4.5|GB40083-PA	>gnl|Amel_4.5|GB40083-PA	1	1	1	>gnl|Amel_4.5|GB40083-PA	1	1	1	1	1	0	1	1	0	1	1	0	1	3.8	3.8	3.8	33.211	291	291	3		2	0.00010108	3.8	0	3.8	424000000	345440000	0	78563000				16	16524	True	17595	99166;99167;99168;99169;99170	64701;64702;64703;64704;64705	64701
>gnl|Amel_4.5|GB40084-PA	>gnl|Amel_4.5|GB40084-PA	2	2	2	>gnl|Amel_4.5|GB40084-PA	1	2	2	2	2	0	1	2	0	1	2	0	1	7.6	7.6	7.6	35.219	304	304	4		1	0.00043128	7.6	0	4.3	18357000	17722000	0	635260				17	4314;15967	True;True	4559;17007	26066;26067;95850;95851;95852	17196;62459	17196;62459
>gnl|Amel_4.5|GB40091-PA	>gnl|Amel_4.5|GB40091-PA	3	3	3	>gnl|Amel_4.5|GB40091-PA	1	3	3	3	3	1	1	3	1	1	3	1	1	4.7	4.7	4.7	97.818	881	881	6	1	2	8.9565E-12	4.7	1.5	1.5	275340000	230360000	11270000	33708000				18	1308;6291;20463	True;True;True	1391;6639;21750	8225;8226;37608;37609;37610;37611;37612;37613;122296	5585;25001;25002;25003;25004;80019	5585;25002;80019
>gnl|Amel_4.5|GB40095-PA	>gnl|Amel_4.5|GB40095-PA	1	1	1	>gnl|Amel_4.5|GB40095-PA	1	1	1	1	1	0	0	1	0	0	1	0	0	4.5	4.5	4.5	40.602	401	401	2			3.6482E-30	4.5	0	0	83267000	83267000	0	0				19	15844	True	16876	95129;95130	62000	62000
>gnl|Amel_4.5|GB40098-PA	>gnl|Amel_4.5|GB40098-PA	1	1	1	>gnl|Amel_4.5|GB40098-PA	1	1	1	1	1	1	1	1	1	1	1	1	1	3.3	3.3	3.3	38.661	331	331	1	2	1	0.0011903	3.3	3.3	3.3	18512000	4978700	9775300	3758100				20	8254	True	8706	48897;48898;48899;48900	32343;32344	32343
>gnl|Amel_4.5|GB40100-PA	>gnl|Amel_4.5|GB40100-PA	3	3	3	>gnl|Amel_4.5|GB40100-PA	1	3	3	3	2	1	1	2	1	1	2	1	1	3.2	3.2	3.2	132.59	1185	1185	4	2	1	3.436E-07	2.3	1.2	0.9	89627000	60347000	8824600	20455000				21	125;20649;21067	True;True;True	132;21946;22382	743;744;745;746;747;123371;125597	496;497;80767;82166	497;80767;82166
>gnl|Amel_4.5|GB40113-PA	>gnl|Amel_4.5|GB40113-PA	9	9	9	>gnl|Amel_4.5|GB40113-PA	1	9	9	9	9	6	7	9	6	7	9	6	7	22.5	22.5	22.5	58.567	521	521	22	18	12	3.8195E-50	22.5	11.1	13.2	5109700000	931290000	3902200000	276180000				22	3975;7725;10685;11720;14037;14732;19964;19965;21286	True;True;True;True;True;True;True;True;True	4192;8149;11296;12385;14992;15718;21229;21230;22614	23909;45954;45955;45956;45957;45958;45959;45960;45961;45962;45963;45964;64773;64774;64775;64776;64777;64778;64779;64780;70961;70962;70963;85065;85066;88891;88892;88893;119425;119426;119427;119428;119429;119430;119431;119432;119433;119434;119435;119436;119437;119438;119439;119440;126745;126746;126747;126748;126749;126750;126751;126752	15783;30465;30466;30467;42817;42818;46761;55723;58207;78122;78123;78124;78125;78126;78127;78128;82911;82912;82913;82914;82915	15783;30465;42817;46761;55723;58207;78124;78127;82913
>gnl|Amel_4.5|GB40119-PA	>gnl|Amel_4.5|GB40119-PA	2	2	2	>gnl|Amel_4.5|GB40119-PA	1	2	2	2	1	0	2	1	0	2	1	0	2	5.6	5.6	5.6	41.613	374	374	4		2	3.0854E-09	3.2	0	5.6	104070000	60795000	0	43271000				23	1332;7249	True;True	1415;7653	8346;8347;8348;8349;8350;43200	5664;5665;5666;28621	5665;28621
>gnl|Amel_4.5|GB40134-PA	>gnl|Amel_4.5|GB40134-PA	19	19	19	>gnl|Amel_4.5|GB40134-PA	1	19	19	19	16	3	15	16	3	15	16	3	15	17.4	17.4	17.4	177.85	1617	1617	44	5	34	4.0772E-178	13.8	2.4	12.9	3015700000	2085700000	124670000	805330000				24	384;1576;5803;7031;7118;9052;9157;12018;13083;13157;13334;14586;16505;16506;17276;17615;18250;18567;18621	True;True;True;True;True;True;True;True;True;True;True;True;True;True;True;True;True;True;True	400;1670;6128;7424;7514;9582;9690;12696;13974;13975;14055;14242;15565;17576;17577;18391;18742;19408;19748;19805	2347;2348;2349;2350;2351;9643;9644;9645;9646;9647;34637;41832;41833;41834;42333;42334;53869;53870;53871;54485;54486;54487;54488;54489;54490;72623;72624;72625;79631;79632;79633;79634;79635;79636;79637;79638;79639;79640;80047;80048;80049;80050;80051;80052;80053;81059;81060;81061;81062;81063;81064;81065;81066;88003;88004;88005;88006;99080;99081;99082;99083;99084;99085;99086;103381;103382;103383;1052…	1582;1583;1584;6579;6580;6581;6582;23014;27732;27733;27734;28059;28060;35662;36066;36067;36068;36069;36070;47794;47795;52271;52272;52273;52524;52525;52526;52527;52528;52529;53179;53180;53181;53182;53183;57598;64639;64640;64641;67382;68665;68666;71193;71194;71195;71196;71197;72528;72529;72530;72784;72785;72786	1583;6579;23014;27732;28060;35662;36068;47794;52271;52524;53182;57598;64639;64641;67382;68666;71196;72530;72784	11	559
>gnl|Amel_4.5|GB40136-PA	>gnl|Amel_4.5|GB40136-PA	7	7	7	>gnl|Amel_4.5|GB40136-PA	1	7	7	7	0	7	0	0	7	0	0	7	0	34.7	34.7	34.7	28.596	268	268		24		7.9223E-154	0	34.7	0	9840500000	0	9840500000	0				25	1063;4187;4820;9037;17674;17926;21021	True;True;True;True;True;True;True	1129;4413;5089;9565;18803;19065;22336	6710;6711;6712;25243;25244;25245;29019;29020;29021;53773;105649;105650;105651;105652;105653;107170;107171;107172;125370;125371;125372;125373;125374;125375	4536;4537;4538;4539;4540;4541;16665;16666;16667;19083;19084;19085;19086;19087;19088;19089;35604;68912;68913;68914;68915;69918;69919;69920;82023;82024;82025;82026	4539;16665;19086;35604;68914;69920;82026
>gnl|Amel_4.5|GB40137-PA	>gnl|Amel_4.5|GB40137-PA	5	5	5	>gnl|Amel_4.5|GB40137-PA	1	5	5	5	2	5	2	2	5	2	2	5	2	22.1	22.1	22.1	29.397	276	276	3	47	2	3.0434E-68	8	22.1	8	34994000000	64811000	34881000000	48776000				26	1387;9186;10877;18787;20567	True;True;True;True;True	1472;9722;11493;19981;19982;21861	8664;54675;54676;54677;65921;65922;65923;65924;65925;65926;65927;65928;65929;112380;112381;112382;112383;112384;112385;112386;112387;112388;122908;122909;122910;122911;122912;122913;122914;122915;122916;122917;122918;122919;122920;122921;122922;122923;122924;122925;122926;122927;122928;122929;122930;122931;122932;122933;122934;122935;122936;122937	5883;36198;43515;43516;43517;43518;43519;43520;43521;43522;43523;43524;43525;43526;43527;43528;43529;43530;43531;43532;73396;73397;73398;73399;73400;73401;73402;73403;73404;73405;73406;73407;73408;80430;80431;80432;80433;80434;80435;80436;80437;80438;80439;80440;80441;80442;80443;80444;80445;80446;80447;80448;80449;80450;80451;80452;80453;80454;80455;80456;80457;80458;80459;80460;80461;80462;8046…	5883;36198;43516;73402;80461	12	174
>gnl|Amel_4.5|GB40141-PA	>gnl|Amel_4.5|GB40141-PA	5	5	5	>gnl|Amel_4.5|GB40141-PA	1	5	5	5	5	4	5	5	4	5	5	4	5	13.2	13.2	13.2	46.81	409	409	13	14	12	2.2199E-24	13.2	9.8	13.2	3399900000	358260000	2443300000	598280000				27	10106;13121;17975;18940;21647	True;True;True;True;True	10676;14017;19118;20142;23002	60836;60837;60838;60839;60840;60841;60842;60843;79836;79837;79838;79839;79840;79841;79842;79843;79844;107514;107515;107516;107517;107518;107519;107520;107521;113247;113248;113249;113250;113251;113252;113253;113254;128628;128629;128630;128631;128632;128633	40101;40102;40103;40104;52402;52403;52404;70150;70151;74013;74014;74015;74016;74017;74018;74019;84193	40103;52402;70151;74019;84193	13	387
>gnl|Amel_4.5|GB40151-PA	>gnl|Amel_4.5|GB40151-PA	2	2	2	>gnl|Amel_4.5|GB40151-PA	1	2	2	2	1	1	2	1	1	2	1	1	2	10.5	10.5	10.5	39.384	354	354	3	2	3	1.7395E-11	5.6	5.6	10.5	233440000	103900000	37173000	92363000				28	6353;13282	True;True	6702;14186	37968;37969;37970;37971;37972;37973;37974;80787	25243;25244;25245;25246;25247;25248;25249;53022	25243;53022
>gnl|Amel_4.5|GB40157-PA	>gnl|Amel_4.5|GB40157-PA	18	18	18	>gnl|Amel_4.5|GB40157-PA	1	18	18	18	15	15	15	15	15	15	15	15	15	43.9	43.9	43.9	46.521	401	401	39	45	17	4.6974E-179	36.7	34.4	38.7	12836000000	3021000000	8616400000	1199000000				29	816;2886;4963;5128;5942;6200;6258;6341;9544;10740;10829;12945;13198;17089;19292;19970;19971;20075	True;True;True;True;True;True;True;True;True;True;True;True;True;True;True;True;True;True	861;3050;5237;5416;6273;6547;6606;6690;10092;11351;11442;13790;14097;14098;18196;20517;21235;21236;21352	5197;5198;5199;5200;5201;5202;17551;17552;17553;17554;17555;17556;17557;29855;29856;29857;29858;29859;29860;30911;30912;30913;30914;30915;30916;30917;35525;35526;35527;35528;35529;35530;37092;37093;37094;37095;37096;37422;37423;37424;37425;37426;37866;37867;37868;37869;37870;37871;37872;37873;37874;37875;56922;56923;56924;56925;56926;56927;56928;65106;65107;65108;65109;65576;65577;65578;65579;655…	3507;3508;3509;3510;3511;3512;3513;3514;3515;11748;11749;11750;19628;19629;19630;19631;19632;20406;20407;20408;20409;20410;23587;24657;24658;24659;24660;24866;24867;24868;24869;25156;25157;25158;25159;25160;25161;25162;37594;37595;43018;43019;43298;43299;43300;51723;52670;52671;52672;66698;66699;66700;75469;78137;78138;78139;78140;78141;78548;78549	3512;11748;19630;20410;23587;24660;24866;25158;37594;43018;43298;51723;52671;66698;75469;78137;78141;78548	14	258
>gnl|Amel_4.5|GB40163-PA	>gnl|Amel_4.5|GB40163-PA	2	2	2	>gnl|Amel_4.5|GB40163-PA	1	2	2	2	0	2	0	0	2	0	0	2	0	12.7	12.7	12.7	17.92	157	157		6		1.2427E-13	0	12.7	0	376330000	0	376330000	0				30	1566;8521	True;True	1660;8994	9590;9591;9592;50635;50636;50637	6552;33469;33470;33471	6552;33469
>gnl|Amel_4.5|GB40165-PA	>gnl|Amel_4.5|GB40165-PA	1	1	1	>gnl|Amel_4.5|GB40165-PA	1	1	1	1	0	1	1	0	1	1	0	1	1	5.6	5.6	5.6	17.449	177	177		1	2	2.3601E-06	0	5.6	5.6	310790000	0	27470000	283320000				31	20579	True	21874	122995;122996;122997	80514;80515;80516	80514
>gnl|Amel_4.5|GB40212-PA	>gnl|Amel_4.5|GB40212-PA	1	1	1	>gnl|Amel_4.5|GB40212-PA	1	1	1	1	0	1	0	0	1	0	0	1	0	3	3	3	42.169	371	371		3		2.406E-05	0	3	0	71946000	0	71946000	0				32	3840	True	4051	23099;23100;23101	15280	15280
>gnl|Amel_4.5|GB40225-PA	>gnl|Amel_4.5|GB40225-PA	21	21	16	>gnl|Amel_4.5|GB40225-PA	1	21	21	16	21	7	19	21	7	19	16	5	14	24.7	24.7	19.6	124.47	1142	1142	61	19	58	7.8498E-171	24.7	8.2	23.2	17623000000	10268000000	767020000	6588300000				33	2940;3299;4576;5912;7196;7996;8842;9416;11902;11950;12227;12613;14019;15246;15293;17221;18544;18585;19604;19605;20329	True;True;True;True;True;True;True;True;True;True;True;True;True;True;True;True;True;True;True;True;True	3109;3489;4830;6241;7595;8431;9347;9959;12574;12624;12916;12917;13351;14974;16256;16307;18335;19722;19767;20845;20846;21615;21616	17824;17825;17826;17827;17828;19991;19992;19993;19994;19995;27582;35336;35337;35338;35339;35340;35341;42788;42789;42790;42791;42792;47432;47433;47434;47435;47436;47437;47438;47439;52599;52600;52601;52602;52603;52604;52605;52606;56075;56076;56077;71947;71948;71949;71950;71951;71952;71953;71954;71955;71956;71957;71958;71959;71960;72249;72250;72251;72252;72253;72254;73812;73813;73814;73815;73816;738…	11922;13324;13325;13326;13327;18185;23466;23467;23468;23469;23470;28342;28343;28344;28345;31388;31389;31390;31391;31392;31393;34806;34807;34808;37071;47385;47386;47387;47388;47389;47559;47560;47561;47562;47563;48532;48533;48534;48535;48536;50152;50153;50154;55690;55691;59953;60118;60119;60120;60121;60122;67186;72450;72451;72452;72453;72454;72455;72456;72603;72604;72605;72606;72607;72608;72609;726…	11922;13324;18185;23468;28342;31390;34806;37071;47387;47560;48534;50154;55691;59953;60118;67186;72452;72603;76643;76655;79589	15;16	396;666
>gnl|Amel_4.5|GB40226-PA	>gnl|Amel_4.5|GB40226-PA	2	2	2	>gnl|Amel_4.5|GB40226-PA	1	2	2	2	2	0	2	2	0	2	2	0	2	15.2	15.2	15.2	23.342	210	210	5		3	1.0239E-25	15.2	0	15.2	245250000	208010000	0	37247000				34	10296;16894	True;True	10886;17994	62387;62388;62389;62390;101458;101459;101460;101461	41215;41216;41217;66130	41217;66130
>gnl|Amel_4.5|GB40232-PA;>gnl|Amel_4.5|GB53408-PA	>gnl|Amel_4.5|GB40232-PA	15;1	15;1	14;0	>gnl|Amel_4.5|GB40232-PA	2	15	15	14	15	12	15	15	12	15	14	11	14	73.7	73.7	70.1	21.787	194	194;219	102	44	74	1.5758E-168	73.7	62.4	73.7	227130000000	160060000000	21806000000	45263000000				35	196;2360;3081;6362;6363;6738;7123;7124;9976;11017;12408;14784;14885;17430;18449	True;True;True;True;True;True;True;True;True;True;True;True;True;True;True	206;2496;3255;6711;6712;7111;7519;7520;10542;10543;11637;13110;15772;15773;15878;18551;19620;19621	1128;1129;1130;1131;1132;1133;1134;1135;1136;14110;14111;14112;14113;14114;14115;14116;14117;14118;14119;14120;14121;14122;18589;18590;18591;18592;18593;18594;18595;18596;18597;18598;18599;18600;18601;18602;18603;18604;18605;18606;18607;18608;18609;18610;18611;38016;38017;38018;38019;38020;38021;38022;38023;38024;38025;38026;38027;38028;38029;38030;38031;38032;38033;38034;40032;40033;40034;40035;…	717;718;719;720;721;722;723;9497;9498;9499;9500;9501;9502;9503;9504;9505;12368;12369;12370;12371;12372;12373;12374;12375;12376;12377;12378;12379;12380;12381;12382;12383;12384;12385;12386;12387;12388;12389;12390;12391;12392;12393;12394;12395;25267;25268;25269;25270;25271;25272;25273;25274;25275;25276;25277;25278;25279;25280;25281;26520;26521;26522;26523;26524;28079;28080;28081;28082;28083;28084;28…	719;9497;12374;25270;25278;26521;28080;28091;39556;44026;49216;58362;58719;67941;72100	17;18	96;180
>gnl|Amel_4.5|GB40237-PA;REV__>gnl|Amel_4.5|GB46520-PA	>gnl|Amel_4.5|GB40237-PA	8;1	8;1	8;1	>gnl|Amel_4.5|GB40237-PA	2	8	8	8	4	3	8	4	3	8	4	3	8	3.9	3.9	3.9	201.21	1730	1730;374	9	7	11	2.0388E-13	2	1.4	3.9	628290000	132430000	248540000	247330000				36	522;1918;9213;11487;12697;12869;13346;13446	True;True;True;True;True;True;True;True	544;2033;9750;12130;13459;13693;14254;14364	3176;11391;11392;11393;11394;11395;11396;11397;11398;54854;54855;54856;69731;69732;69733;76875;76876;76877;76878;78169;81120;81121;81122;81123;81124;81125;81656	2115;7764;7765;7766;7767;7768;7769;36295;46002;50517;51351;53215;53216;53548	2115;7766;36295;46002;50517;51351;53215;53548
>gnl|Amel_4.5|GB40240-PA	>gnl|Amel_4.5|GB40240-PA	13	13	13	>gnl|Amel_4.5|GB40240-PA	1	13	13	13	12	7	13	12	7	13	12	7	13	77	77	77	23.545	213	213	118	11	208	0	76.1	43.2	77	601950000000	119580000000	851390000	481520000000				37	553;1357;3161;3162;3354;3990;4795;6070;6988;6989;11932;12973;15435	True;True;True;True;True;True;True;True;True;True;True;True;True	575;576;1441;3345;3346;3347;3348;3545;4207;5063;5064;6407;7376;7377;7378;7379;12605;12606;13829;16454;16455	3337;3338;3339;3340;3341;3342;3343;3344;3345;3346;3347;3348;3349;3350;3351;3352;3353;3354;3355;3356;3357;3358;3359;3360;3361;3362;3363;3364;3365;3366;3367;3368;3369;3370;3371;3372;3373;3374;3375;3376;3377;3378;8494;8495;8496;8497;8498;8499;8500;8501;8502;8503;8504;8505;8506;8507;8508;8509;8510;8511;8512;8513;8514;8515;19080;19081;19082;19083;19084;19085;19086;19087;19088;19089;19090;19091;19092;1…	2217;2218;2219;2220;2221;2222;2223;2224;2225;2226;2227;2228;2229;2230;2231;2232;2233;2234;2235;2236;2237;2238;2239;2240;2241;2242;2243;2244;2245;2246;2247;2248;2249;2250;2251;2252;2253;2254;2255;5760;5761;5762;5763;5764;5765;5766;5767;5768;5769;5770;5771;5772;5773;5774;5775;5776;5777;5778;5779;5780;5781;5782;5783;5784;5785;5786;5787;5788;12679;12680;12681;12682;12683;12684;12685;12686;12687;12688…	2236;5775;12689;12753;13504;15831;18989;24112;27567;27586;47512;51833;60519	19;20;21;22;23;24;25	66;82;114;135;169;187;203
>gnl|Amel_4.5|GB40243-PA;>gnl|Amel_4.5|GB40330-PA;>gnl|Amel_4.5|GB43677-PA	>gnl|Amel_4.5|GB40243-PA	8;1;1	8;1;1	8;1;1	>gnl|Amel_4.5|GB40243-PA	3	8	8	8	7	3	5	7	3	5	7	3	5	31.1	31.1	31.1	29.363	264	264;187;267	18	6	9	9.4869E-17	27.3	13.6	18.9	1560000000	1316900000	75884000	167210000				38	208;1255;2694;11580;12652;14522;17680;20132	True;True;True;True;True;True;True;True	219;1336;2852;12242;13404;15494;18809;21410	1208;1209;7911;16382;16383;16384;70303;70304;70305;70306;76652;76653;76654;76655;76656;76657;76658;76659;87544;87545;87546;87547;87548;105691;105692;105693;105694;105695;105696;105697;105698;120416;120417	776;777;5402;10985;10986;46374;50378;50379;50380;57316;57317;68939;68940;68941;68942;68943;78762	777;5402;10986;46374;50379;57317;68941;78762
>gnl|Amel_4.5|GB40253-PA	>gnl|Amel_4.5|GB40253-PA	10	1	1	>gnl|Amel_4.5|GB40253-PA	1	10	1	1	9	8	10	1	1	1	1	1	1	66.9	9.9	9.9	13.152	121	121	3	1	5	4.8913E-78	66.9	66.1	66.9	4200700000	414420000	24738000	3761500000				39	548;2221;3220;5535;5536;5865;5866;8650;8966;9566	False;False;True;False;False;False;False;False;False;False	570;2352;2353;3408;5851;5852;6193;6194;9143;9483;10114	3302;3303;3304;3305;3306;3307;3308;3309;3310;3311;3312;3313;3314;3315;3316;3317;3318;3319;3320;3321;13182;13183;13184;13185;13186;13187;13188;13189;13190;13191;13192;13193;13194;13195;13196;13197;13198;13199;13200;13201;13202;13203;13204;13205;13206;13207;13208;13209;13210;13211;13212;13213;13214;13215;13216;13217;13218;13219;13220;13221;13222;13223;13224;19579;19580;19581;19582;19583;19584;19585…	2183;2184;2185;2186;2187;2188;2189;2190;2191;2192;2193;2194;2195;2196;2197;2198;2199;2200;2201;2202;2203;2204;2205;2206;8856;8857;8858;8859;8860;8861;8862;8863;8864;8865;8866;8867;8868;8869;8870;8871;8872;8873;8874;8875;8876;8877;8878;8879;8880;8881;8882;8883;8884;13050;13051;13052;13053;22098;22099;22100;23278;23279;23280;23281;23282;23283;23284;23285;23286;23287;23288;23289;23290;23291;23292;23…	2199;8869;13052;22098;22100;23293;23296;33991;35316;37708	26	55
>gnl|Amel_4.5|GB40259-PA	>gnl|Amel_4.5|GB40259-PA	5	5	5	>gnl|Amel_4.5|GB40259-PA	1	5	5	5	5	0	5	5	0	5	5	0	5	23.2	23.2	23.2	26.423	233	233	14		14	4.0196E-28	23.2	0	23.2	1082800000	664250000	0	418560000				40	2843;3256;9579;11910;17145	True;True;True;True;True	3006;3445;10128;12582;18255	17260;17261;17262;17263;17264;19774;19775;19776;19777;57190;57191;57192;57193;57194;57195;57196;72014;72015;72016;72017;72018;72019;102645;102646;102647;102648;102649;102650	11549;13174;13175;37776;37777;37778;37779;37780;47427;47428;66883;66884;66885;66886	11549;13175;37779;47428;66885
>gnl|Amel_4.5|GB40261-PA	>gnl|Amel_4.5|GB40261-PA	7	7	7	>gnl|Amel_4.5|GB40261-PA	1	7	7	7	7	3	6	7	3	6	7	3	6	42.4	42.4	42.4	25.5	229	229	27	15	27	1.5701E-88	42.4	17.5	34.5	7729000000	3594600000	378800000	3755600000				41	1146;1441;3848;5537;11030;11642;15174	True;True;True;True;True;True;True	1218;1530;4060;5853;11650;12306;16184	7158;7159;7160;7161;7162;7163;7164;7165;7166;7167;7168;7169;8887;8888;8889;8890;8891;8892;23135;23136;23137;23138;23139;23140;23141;33279;33280;33281;33282;33283;33284;33285;33286;33287;33288;33289;33290;33291;33292;33293;33294;33295;33296;33297;33298;33299;33300;33301;33302;66845;66846;70616;70617;70618;70619;70620;70621;70622;70623;91338;91339;91340;91341;91342;91343;91344;91345;91346;91347	4872;4873;4874;4875;4876;4877;4878;6031;6032;6033;6034;6035;6036;15306;15307;15308;15309;22101;22102;22103;22104;22105;22106;22107;22108;44110;46560;46561;46562;46563;59767;59768;59769;59770;59771	4873;6031;15307;22101;44110;46563;59770
>gnl|Amel_4.5|GB40263-PA	>gnl|Amel_4.5|GB40263-PA	15	15	15	>gnl|Amel_4.5|GB40263-PA	1	15	15	15	10	1	15	10	1	15	10	1	15	13.4	13.4	13.4	145.21	1314	1314	22	2	37	9.4655E-73	8.9	1.2	13.4	1476000000	481300000	9085300	985640000				42	1542;3235;4502;6639;8143;8204;9663;12228;12229;15763;15975;16574;18085;18822;18868	True;True;True;True;True;True;True;True;True;True;True;True;True;True;True	1636;3424;4752;7008;8589;8654;10214;12918;12919;16791;17015;17649;19239;20018;20066	9484;9485;9486;9487;9488;19655;19656;19657;19658;27157;39559;39560;39561;39562;39563;48260;48261;48603;48604;48605;48606;48607;48608;48609;57709;57710;73822;73823;73824;73825;73826;73827;73828;73829;94651;94652;94653;94654;94655;95884;95885;95886;95887;95888;99562;99563;108135;108136;108137;108138;108139;108140;112559;112560;112561;112876;112877;112878;112879;112880;112881	6477;6478;6479;6480;6481;13093;13094;17906;26230;26231;26232;26233;31934;31935;32165;32166;38084;48537;48538;48539;61681;62475;64974;64975;70576;70577;70578;73535;73536;73763;73764;73765;73766;73767;73768	6480;13094;17906;26232;31935;32166;38084;48537;48539;61681;62475;64975;70577;73535;73765
>gnl|Amel_4.5|GB40265-PA	>gnl|Amel_4.5|GB40265-PA	9	9	9	>gnl|Amel_4.5|GB40265-PA	1	9	9	9	8	5	7	8	5	7	8	5	7	37.3	37.3	37.3	33.249	295	295	28	12	15	3.4036E-45	37.3	19	27.8	3071300000	1709900000	313370000	1048000000				43	5597;5822;6727;12838;13389;17671;18647;19123;19124	True;True;True;True;True;True;True;True;True	5916;6147;6148;7100;13650;14302;18800;19834;19835;20333;20334	33595;33596;33597;33598;33599;33600;34751;34752;34753;34754;34755;34756;34757;34758;34759;34760;34761;34762;34763;34764;39991;39992;39993;77924;77925;77926;77927;81382;81383;81384;81385;81386;81387;105638;105639;105640;105641;105642;111618;111619;111620;111621;111622;111623;111624;111625;114332;114333;114334;114335;114336;114337;114338;114339;114340	22328;23086;23087;23088;23089;23090;23091;23092;23093;23094;23095;23096;26495;26496;51206;53381;53382;53383;53384;53385;68909;72897;72898;72899;72900;72901;74761;74762;74763;74764;74765;74766	22328;23090;26495;51206;53381;68909;72897;74761;74763	27;28	158;254
>gnl|Amel_4.5|GB40267-PA	>gnl|Amel_4.5|GB40267-PA	3	3	3	>gnl|Amel_4.5|GB40267-PA	1	3	3	3	0	0	3	0	0	3	0	0	3	11.4	11.4	11.4	38.876	332	332			3	7.4713E-21	0	0	11.4	90745000	0	0	90745000				44	5458;7896;17981	True;True;True	5770;8329;19125	32873;46943;107547	21758;31092;70165	21758;31092;70165
>gnl|Amel_4.5|GB40278-PA	>gnl|Amel_4.5|GB40278-PA	2	2	2	>gnl|Amel_4.5|GB40278-PA	1	2	2	2	2	2	1	2	2	1	2	2	1	3.7	3.7	3.7	56.041	520	520	5	6	1	1.5106E-05	3.7	3.7	2.1	312010000	64216000	238810000	8981100				45	3724;18438	True;True	3927;19606	22401;22402;22403;22404;22405;110314;110315;110316;110317;110318;110319;110320	14886;72052;72053	14886;72052
>gnl|Amel_4.5|GB40280-PA;>gnl|Amel_4.5|GB43324-PA	>gnl|Amel_4.5|GB40280-PA	22;1	22;1	22;1	>gnl|Amel_4.5|GB40280-PA	2	22	22	22	10	11	21	10	11	21	10	11	21	22.9	22.9	22.9	131.88	1196	1196;89	14	25	23	1.292E-104	10.5	11.3	21.8	2729300000	162990000	749500000	1816900000				46	118;171;557;1912;5397;5835;6636;7135;7184;7530;11899;12106;13984;15961;16250;16356;17424;18434;19653;20563;20575;21708	True;True;True;True;True;True;True;True;True;True;True;True;True;True;True;True;True;True;True;True;True;True	125;180;581;2027;5701;6162;7005;7531;7583;7945;12571;12789;14939;17001;17309;17420;18545;19602;20898;21857;21870;23063	718;719;720;721;722;963;964;3398;11345;11346;11347;32492;32493;32494;32495;34851;34852;39551;39552;39553;42450;42719;44963;44964;71932;71933;71934;71935;73088;84817;84818;84819;84820;84821;95825;95826;95827;97529;97530;97531;97532;98191;104175;110297;117410;117411;117412;117413;117414;122897;122898;122899;122900;122983;122984;122985;122986;128913;128914;128915;128916;128917	480;619;2270;7734;7735;21462;23148;26227;28131;28300;29866;47374;47375;47376;48080;55580;62438;62439;62440;63641;64069;67913;72044;76866;76867;80424;80425;80426;80507;80508;84358	480;619;2270;7735;21462;23148;26227;28131;28300;29866;47374;48080;55580;62439;63641;64069;67913;72044;76866;80426;80507;84358
>gnl|Amel_4.5|GB40282-PA	>gnl|Amel_4.5|GB40282-PA	1	1	1	>gnl|Amel_4.5|GB40282-PA	1	1	1	1	1	1	1	1	1	1	1	1	1	1.1	1.1	1.1	156.61	1435	1435	3	2	1	1.4966E-06	1.1	1.1	1.1	521760000	415090000	99655000	7012700				47	1938	True	2054	11540;11541;11542;11543;11544;11545	7850	7850
>gnl|Amel_4.5|GB40284-PA	>gnl|Amel_4.5|GB40284-PA	1	1	1	>gnl|Amel_4.5|GB40284-PA	1	1	1	1	0	1	0	0	1	0	0	1	0	2	2	2	58.332	499	499		3		0.0045674	0	2	0	25610000	0	25610000	0				48	11913	True	12585	72030;72031;72032	47433;47434;47435	47433
>gnl|Amel_4.5|GB40287-PA	>gnl|Amel_4.5|GB40287-PA	2	2	2	>gnl|Amel_4.5|GB40287-PA	1	2	2	2	1	1	1	1	1	1	1	1	1	4.6	4.6	4.6	57.7	497	497	1	3	1	1.2982E-05	2.6	2	2.6	95166000	7760000	80450000	6956000				49	2267;14747	True;True	2399;15733	13581;13582;13583;88960;88961	9169;58252	9169;58252
>gnl|Amel_4.5|GB40289-PA	>gnl|Amel_4.5|GB40289-PA	3	3	3	>gnl|Amel_4.5|GB40289-PA	1	3	3	3	1	2	2	1	2	2	1	2	2	11.7	11.7	11.7	38.415	350	350	3	4	2	1.5248E-14	5.4	6.3	9.4	365840000	52530000	241100000	72215000				50	459;6746;7213	True;True;True	478;7120;7612	2773;2774;2775;2776;40073;40074;42898;42899;42900	1867;1868;26546;26547;28409	1868;26546;28409
>gnl|Amel_4.5|GB40297-PA	>gnl|Amel_4.5|GB40297-PA	1	1	1	>gnl|Amel_4.5|GB40297-PA	1	1	1	1	1	0	1	1	0	1	1	0	1	6.6	6.6	6.6	19.603	167	167	4		1	1.6778E-05	6.6	0	6.6	101830000	60806000	0	41026000				51	12215	True	12904	73763;73764;73765;73766;73767	48510;48511	48511
>gnl|Amel_4.5|GB40301-PA	>gnl|Amel_4.5|GB40301-PA	8	8	8	>gnl|Amel_4.5|GB40301-PA	1	8	8	8	8	4	8	8	4	8	8	4	8	28.8	28.8	28.8	42.254	378	378	30	12	16	1.7821E-108	28.8	9.8	28.8	3050400000	1812600000	474700000	763120000				52	1404;2168;7343;9324;9585;13758;14055;17439	True;True;True;True;True;True;True;True	1492;2296;7752;9864;10134;14690;15012;18560;18561	8712;8713;8714;8715;12911;12912;12913;43807;43808;43809;43810;43811;43812;43813;43814;55489;55490;55491;55492;55493;55494;55495;55496;57232;57233;57234;57235;57236;57237;83494;83495;83496;83497;83498;83499;83500;83501;83502;83503;85163;85164;85165;85166;85167;104266;104267;104268;104269;104270;104271;104272;104273;104274;104275;104276;104277;104278;104279	5917;5918;8696;29007;29008;29009;36715;36716;36717;37795;54707;54708;54709;54710;54711;54712;54713;55791;55792;67982;67983;67984;67985	5917;8696;29008;36716;37795;54711;55791;67984	29	250
>gnl|Amel_4.5|GB40302-PA	>gnl|Amel_4.5|GB40302-PA	21	21	21	>gnl|Amel_4.5|GB40302-PA	1	21	21	21	19	12	19	19	12	19	19	12	19	49.9	49.9	49.9	44.991	415	415	63	41	51	4.4544E-142	49.4	33.5	45.5	17508000000	4712300000	5443400000	7352800000				53	598;799;4043;4048;4049;5249;5250;5828;8099;8238;8797;9141;9511;9795;16666;19276;19277;19300;20241;20347;21575	True;True;True;True;True;True;True;True;True;True;True;True;True;True;True;True;True;True;True;True;True	629;630;843;4261;4267;4268;5545;5546;6154;8542;8689;9296;9674;10059;10351;17744;17745;20501;20502;20525;21521;21634;22928	3706;3707;3708;3709;3710;3711;3712;3713;3714;3715;3716;3717;5072;5073;5074;24362;24363;24364;24365;24366;24405;24406;24407;24408;24409;24410;31554;31555;31556;31557;31558;31559;31560;31561;31562;31563;31564;31565;31566;31567;31568;31569;31570;31571;31572;34796;34797;34798;34799;34800;34801;34802;34803;34804;48022;48023;48024;48025;48026;48027;48028;48029;48030;48031;48808;52283;54399;54400;54401;…	2434;2435;2436;2437;2438;2439;2440;2441;3392;16078;16079;16080;16081;16108;16109;20823;20824;20825;20826;20827;20828;23121;23122;23123;23124;23125;23126;23127;31783;31784;31785;31786;31787;31788;31789;32283;34563;36019;36020;36021;36022;36023;37472;38780;38781;65312;65313;65314;65315;65316;65317;65318;65319;65320;65321;65322;75398;75399;75400;75401;75402;75403;75404;75405;75484;75485;79202;79203;…	2440;3392;16080;16108;16109;20826;20828;23125;31789;32283;34563;36022;37472;38780;65317;75398;75405;75485;79211;79655;83947	30;31	174;354
>gnl|Amel_4.5|GB40305-PA	>gnl|Amel_4.5|GB40305-PA	11	11	11	>gnl|Amel_4.5|GB40305-PA	1	11	11	11	2	2	11	2	2	11	2	2	11	28.5	28.5	28.5	55.416	480	480	3	3	14	1.3362E-59	4.2	3.3	28.5	1300600000	20806000	35559000	1244200000				54	1083;5981;8290;11337;11373;11488;12526;14256;18330;18745;19073	True;True;True;True;True;True;True;True;True;True;True	1149;6313;8747;8748;11969;12005;12131;13230;15218;19492;19936;20281	6843;6844;35774;49162;49163;68792;69005;69006;69007;69008;69734;69735;69736;75592;86303;109682;112141;112142;112143;114063	4636;4637;23744;32541;32542;45373;45487;45488;46003;49695;56521;71619;73212;73213;74574	4636;23744;32542;45373;45487;46003;49695;56521;71619;73212;74574	32	368
>gnl|Amel_4.5|GB40306-PA	>gnl|Amel_4.5|GB40306-PA	1	1	1	>gnl|Amel_4.5|GB40306-PA	1	1	1	1	1	0	0	1	0	0	1	0	0	5.2	5.2	5.2	17.805	154	154	4			0.0020477	5.2	0	0	111280000	111280000	0	0				55	12319	True	13015	74357;74358;74359;74360	48865;48866	48866
>gnl|Amel_4.5|GB40307-PA	>gnl|Amel_4.5|GB40307-PA	3	3	3	>gnl|Amel_4.5|GB40307-PA	1	3	3	3	3	0	3	3	0	3	3	0	3	30	30	30	15.31	130	130	9		4	3.6268E-15	30	0	30	715790000	622450000	0	93347000				56	3239;9074;14927	True;True;True	3428;9605;15920	19682;19683;19684;54029;54030;54031;54032;54033;89947;89948;89949;89950;89951	13112;35786;35787;35788;35789;58839;58840;58841	13112;35789;58839
>gnl|Amel_4.5|GB40308-PA	>gnl|Amel_4.5|GB40308-PA	9	9	9	>gnl|Amel_4.5|GB40308-PA	1	9	9	9	9	0	8	9	0	8	9	0	8	33.9	33.9	33.9	42.751	378	378	27		15	3.6027E-88	33.9	0	26.5	2259900000	1548000000	0	711930000				57	934;1240;2530;8069;14665;15121;15845;19522;19979	True;True;True;True;True;True;True;True;True	983;1321;2673;8509;15647;16129;16877;20759;21244	5923;5924;5925;5926;7837;7838;7839;7840;15279;15280;15281;15282;47851;47852;47853;47854;88462;88463;88464;88465;88466;88467;91087;91088;91089;91090;91091;95131;95132;95133;95134;95135;116576;116577;116578;116579;116580;116581;119515;119516;119517;119518	4002;4003;5360;5361;5362;10237;10238;10239;31672;31673;57911;57912;59606;59607;59608;62001;62002;76272;76273;76274;76275;76276;76277;78165;78166;78167;78168	4002;5361;10237;31672;57911;59606;62002;76276;78165
>gnl|Amel_4.5|GB40309-PA	>gnl|Amel_4.5|GB40309-PA	9	9	9	>gnl|Amel_4.5|GB40309-PA	1	9	9	9	9	4	7	9	4	7	9	4	7	31.2	31.2	31.2	32.519	288	288	38	9	28	1.9005E-128	31.2	16	28.1	7787300000	5573900000	229450000	1983900000				58	1988;3826;4132;10052;12553;17375;18917;20070;21508	True;True;True;True;True;True;True;True;True	2110;4037;4356;10622;13265;13266;18495;20117;21347;22857	11854;11855;23028;23029;23030;23031;23032;23033;23034;24914;24915;60438;60439;60440;60441;60442;60443;60444;60445;60446;60447;60448;60449;60450;60451;60452;60453;60454;60455;60456;60457;75782;75783;75784;75785;75786;75787;75788;75789;75790;75791;75792;75793;75794;103891;103892;103893;103894;103895;103896;103897;103898;103899;103900;103901;103902;113129;113130;113131;113132;113133;120061;120062;12…	8029;8030;15234;15235;15236;15237;15238;16454;16455;39866;39867;39868;39869;39870;39871;39872;49823;49824;49825;49826;49827;49828;49829;49830;49831;49832;49833;49834;49835;67733;67734;67735;73931;73932;73933;73934;73935;78529;78530;83695;83696;83697;83698;83699	8029;15235;16454;39866;49826;67733;73931;78529;83697	33	94
>gnl|Amel_4.5|GB40310-PA	>gnl|Amel_4.5|GB40310-PA	4	4	4	>gnl|Amel_4.5|GB40310-PA	1	4	4	4	4	1	3	4	1	3	4	1	3	6	6	6	129.99	1170	1170	11	2	6	3.739E-49	6	1.1	5	462150000	382190000	8379500	71574000				59	8889;18912;20544;21627	True;True;True;True	9395;20112;21837;22981	52868;52869;52870;52871;52872;52873;113103;113104;113105;113106;113107;122760;122761;122762;122763;122764;128546;128547;128548	34999;73924;80313;80314;80315;80316;84136;84137	34999;73924;80313;84136
>gnl|Amel_4.5|GB40320-PA	>gnl|Amel_4.5|GB40320-PA	4	4	4	>gnl|Amel_4.5|GB40320-PA	1	4	4	4	2	4	2	2	4	2	2	4	2	9.2	9.2	9.2	60.487	541	541	4	11	3	1.05E-14	4.1	9.2	4.3	233830000	39893000	152850000	41086000				60	2350;4749;13562;19789	True;True;True;True	2486;5012;14484;21044	14072;14073;28564;28565;28566;28567;28568;28569;28570;28571;82304;82305;82306;82307;118232;118233;118234;118235	9476;18815;18816;53933;77367	9476;18815;53933;77367
>gnl|Amel_4.5|GB40333-PA;>gnl|Amel_4.5|GB43375-PA	>gnl|Amel_4.5|GB40333-PA;>gnl|Amel_4.5|GB43375-PA	4;4	4;4	4;4	>gnl|Amel_4.5|GB40333-PA;>gnl|Amel_4.5|GB43375-PA	2	4	4	4	4	0	2	4	0	2	4	0	2	18.8	18.8	18.8	22.508	197	197;320	13		3	1.8272E-15	18.8	0	8.6	730970000	703310000	0	27658000				61	7739;9102;19660;21183	True;True;True;True	8164;9634;20905;22505	46028;46029;46030;46031;46032;54208;54209;54210;54211;54212;54213;117445;117446;117447;126166;126167	30503;30504;30505;35894;35895;35896;35897;76888;76889;82529	30503;35894;76888;82529
>gnl|Amel_4.5|GB40348-PA	>gnl|Amel_4.5|GB40348-PA	2	2	2	>gnl|Amel_4.5|GB40348-PA	1	2	2	2	2	0	2	2	0	2	2	0	2	0.7	0.7	0.7	302.4	2726	2726	4		7	0.00012703	0.7	0	0.7	626950000	148290000	0	478660000				62	940;4628	True;True	989;4884	5955;5956;5957;5958;5959;5960;5961;5962;27895;27896;27897	4026;4027;18388;18389	4027;18388
>gnl|Amel_4.5|GB40349-PA	>gnl|Amel_4.5|GB40349-PA	11	11	11	>gnl|Amel_4.5|GB40349-PA	1	11	11	11	10	2	10	10	2	10	10	2	10	32.2	32.2	32.2	39.183	326	326	34	6	28	8.1741E-83	31.3	5.8	29.4	4681900000	2919700000	76623000	1685600000				63	4745;4746;8441;13620;13942;14616;14813;14840;15393;18282;21270	True;True;True;True;True;True;True;True;True;True;True	5008;5009;8908;14547;14893;15596;15803;15830;16408;19442;19443;22598	28544;28545;28546;28547;28548;28549;28550;50148;50149;50150;50151;50152;50153;82683;82684;82685;82686;84561;88189;88190;88191;88192;88193;88194;88195;88196;88197;88198;89301;89302;89303;89304;89305;89306;89307;89308;89309;89310;89311;89468;89469;89470;89471;89472;92400;92401;92402;92403;92404;92405;92406;92407;109368;109369;109370;109371;109372;109373;109374;109375;109376;109377;126675;126676;126…	18806;18807;18808;18809;33170;33171;33172;33173;33174;54178;54179;55405;57740;57741;57742;57743;57744;57745;57746;58440;58441;58442;58443;58444;58445;58446;58447;58448;58557;58558;58559;60397;60398;60399;71428;71429;71430;71431;71432;71433;71434;82872;82873;82874;82875	18806;18809;33172;54179;55405;57745;58440;58557;60397;71428;82872	34	121
>gnl|Amel_4.5|GB40358-PA	>gnl|Amel_4.5|GB40358-PA	11	11	11	>gnl|Amel_4.5|GB40358-PA	1	11	11	11	11	3	10	11	3	10	11	3	10	30.3	30.3	30.3	43.626	379	379	31	9	26	5.2861E-79	30.3	8.2	26.1	5013300000	2925800000	456650000	1630900000				64	206;1559;2579;4033;4333;8005;8976;8977;11795;14005;19710	True;True;True;True;True;True;True;True;True;True;True	217;1653;2724;4251;4578;8441;9493;9494;12462;14960;20955	1193;1194;1195;1196;1197;1198;1199;9569;9570;9571;9572;9573;15576;15577;15578;15579;15580;24303;24304;24305;24306;24307;24308;24309;24310;24311;26152;26153;26154;26155;26156;26157;47486;53387;53388;53389;53390;53391;53392;53393;53394;53395;53396;53397;53398;53399;71364;71365;71366;71367;71368;71369;71370;71371;84923;84924;84925;84926;84927;84928;117729;117730;117731;117732;117733;117734	763;764;765;766;767;768;6535;6536;6537;6538;10431;10432;10433;10434;10435;16036;16037;16038;16039;16040;17258;17259;17260;17261;17262;31423;35351;35352;35353;35354;35355;35356;47010;47011;47012;47013;47014;55644;55645;55646;55647;77066;77067	763;6537;10432;16036;17261;31423;35353;35356;47013;55644;77067
>gnl|Amel_4.5|GB40360-PA	>gnl|Amel_4.5|GB40360-PA	8	8	8	>gnl|Amel_4.5|GB40360-PA	1	8	8	8	8	4	7	8	4	7	8	4	7	29.1	29.1	29.1	31.607	282	282	23	11	11	7.1224E-44	29.1	13.8	24.5	2921200000	1658100000	719740000	543460000				65	516;864;1522;6923;9119;17910;20310;20641	True;True;True;True;True;True;True;True	538;912;1615;7308;9651;19049;21595;21938	3148;3149;5494;5495;5496;5497;5498;5499;5500;5501;5502;9378;9379;9380;9381;9382;9383;41160;41161;41162;41163;41164;54282;54283;54284;54285;54286;107080;107081;107082;107083;107084;107085;121459;121460;123338;123339;123340;123341;123342;123343;123344;123345;123346;123347	2098;2099;3710;3711;3712;3713;3714;3715;3716;6400;6401;6402;6403;27301;35949;35950;35951;69857;69858;69859;79511;80746;80747;80748;80749;80750;80751;80752	2099;3716;6400;27301;35950;69857;79511;80749
>gnl|Amel_4.5|GB40387-PA	>gnl|Amel_4.5|GB40387-PA	3	3	3	>gnl|Amel_4.5|GB40387-PA	1	3	3	3	3	0	3	3	0	3	3	0	3	25.6	25.6	25.6	15.066	133	133	9		5	6.1897E-13	25.6	0	25.6	564810000	442770000	0	122050000				66	10669;15193;18202	True;True;True	11278;16203;19359	64699;64700;64701;64702;91399;91400;91401;91402;91403;108773;108774;108775;108776;108777	42777;42778;42779;42780;59809;59810;70959;70960;70961;70962;70963	42779;59810;70960
>gnl|Amel_4.5|GB40389-PA;>gnl|Amel_4.5|GB43930-PA	>gnl|Amel_4.5|GB40389-PA	7;3	7;3	7;3	>gnl|Amel_4.5|GB40389-PA	2	7	7	7	7	4	7	7	4	7	7	4	7	71.4	71.4	71.4	13.803	126	126;89	39	22	36	1.2737E-175	71.4	44.4	71.4	34606000000	13747000000	10045000000	10814000000				67	61;12414;16071;16072;17566;18879;21218	True;True;True;True;True;True;True	64;13116;17118;17119;18691;20077;22544	381;382;383;384;385;386;387;388;389;390;391;392;393;394;395;396;397;398;74943;74944;74945;74946;74947;74948;74949;74950;74951;74952;74953;74954;74955;74956;74957;74958;74959;74960;74961;74962;74963;74964;74965;74966;74967;74968;74969;74970;74971;74972;74973;96464;96465;96466;96467;96468;96469;96470;96471;96472;96473;96474;96475;96476;96477;96478;96479;96480;96481;96482;96483;96484;104944;104945;1…	259;260;261;262;263;264;265;266;267;268;269;270;271;272;273;274;275;49261;49262;49263;49264;49265;49266;49267;49268;49269;49270;49271;49272;49273;49274;49275;49276;49277;49278;49279;49280;49281;49282;49283;49284;49285;49286;49287;62839;62840;62841;62842;62843;62844;62845;62846;62847;62848;62849;62850;62851;62852;62853;68403;68404;68405;68406;68407;68408;68409;68410;68411;68412;73800;73801;73802;7…	263;49262;62839;62848;68410;73808;82678
>gnl|Amel_4.5|GB40395-PA	>gnl|Amel_4.5|GB40395-PA	3	3	3	>gnl|Amel_4.5|GB40395-PA	1	3	3	3	3	3	3	3	3	3	3	3	3	16.8	16.8	16.8	23.443	202	202	5	10	3	5.3971E-25	16.8	16.8	16.8	853450000	86744000	628750000	137950000				68	11212;13266;14278	True;True;True	11838;14169;14170;15242	67963;67964;67965;67966;67967;67968;67969;80695;80696;80697;80698;80699;80700;80701;80702;86413;86414;86415	44862;44863;44864;44865;52935;52936;52937;52938;56581	44864;52938;56581	35	158
>gnl|Amel_4.5|GB40399-PA	>gnl|Amel_4.5|GB40399-PA	4	4	4	>gnl|Amel_4.5|GB40399-PA	1	4	4	4	4	3	4	4	3	4	4	3	4	21	21	21	22.76	200	200	8	4	4	7.2343E-10	21	15	21	881800000	112750000	651070000	117970000				69	8228;12939;13926;21459	True;True;True;True	8679;13781;14875;22806	48730;48731;78645;78646;78647;78648;84467;84468;84469;84470;84471;127674;127675;127676;127677;127678	32229;51671;51672;55348;83537;83538;83539	32229;51672;55348;83537
>gnl|Amel_4.5|GB40405-PA	>gnl|Amel_4.5|GB40405-PA	3	3	3	>gnl|Amel_4.5|GB40405-PA	1	3	3	3	3	1	1	3	1	1	3	1	1	2.3	2.3	2.3	183.95	1641	1641	7	2	2	7.5481E-11	2.3	0.7	0.7	135730000	115420000	5784000	14523000				70	3516;4562;13156	True;True;True	3711;4816;14054	21168;21169;27509;27510;80040;80041;80042;80043;80044;80045;80046	14071;14072;18132;18133;52520;52521;52522;52523	14072;18132;52520
>gnl|Amel_4.5|GB40412-PA	>gnl|Amel_4.5|GB40412-PA	3	3	3	>gnl|Amel_4.5|GB40412-PA	1	3	3	3	3	1	1	3	1	1	3	1	1	10.4	10.4	10.4	43.098	364	364	7	2	1	5.3368E-13	10.4	2.5	2.5	274950000	124820000	13549000	136580000				71	253;3316;11587	True;True;True	265;3506;12249	1578;20042;70344;70345;70346;70347;70348;70349;70350;70351	1066;13365;46399;46400;46401	1066;13365;46399
>gnl|Amel_4.5|GB40429-PA	>gnl|Amel_4.5|GB40429-PA	9	9	9	>gnl|Amel_4.5|GB40429-PA	1	9	9	9	9	4	6	9	4	6	9	4	6	37.2	37.2	37.2	24.381	215	215	27	13	19	8.4184E-53	37.2	13.5	25.1	8405200000	6245200000	812540000	1347500000				72	699;1180;1993;2251;6782;7265;13275;16494;17338	True;True;True;True;True;True;True;True;True	738;1256;2115;2383;7159;7670;14179;17565;18455	4258;7397;11866;11867;11868;11869;11870;11871;11872;13409;13410;13411;13412;13413;13414;13415;13416;13417;13418;40348;40349;40350;40351;40352;40353;40354;40355;40356;43278;43279;43280;43281;43282;43283;43284;43285;43286;43287;43288;43289;43290;43291;43292;43293;43294;80736;80737;80738;80739;80740;80741;80742;80743;99034;103720;103721;103722;103723;103724	2817;5038;8035;8036;8037;9023;9024;9025;9026;9027;9028;9029;9030;26768;26769;26770;26771;26772;28674;28675;28676;28677;28678;28679;28680;28681;52965;52966;52967;52968;64614;67644;67645;67646;67647	2817;5038;8035;9024;26769;28681;52965;64614;67644
>gnl|Amel_4.5|GB40431-PA	>gnl|Amel_4.5|GB40431-PA	9	9	9	>gnl|Amel_4.5|GB40431-PA	1	9	9	9	7	3	8	7	3	8	7	3	8	37.9	37.9	37.9	43.429	383	383	14	12	19	7.1369E-127	23.8	8.1	37.6	5471600000	791610000	1116100000	3563800000				73	1617;1731;3969;4137;7138;13727;19542;19587;19611	True;True;True;True;True;True;True;True;True	1714;1832;4186;4361;7534;7535;14657;20779;20780;20826;20852	9864;9865;10376;23883;24949;24950;24951;24952;24953;42471;42472;42473;42474;42475;42476;42477;42478;42479;42480;42481;42482;83325;83326;83327;83328;83329;83330;83331;83332;83333;83334;116678;116679;116680;116681;116682;116683;116967;116968;116969;116970;116971;116972;116973;117102	6736;6737;7057;15771;16481;16482;28145;28146;28147;54595;54596;54597;76347;76348;76349;76350;76351;76573;76574;76575;76576;76577;76578;76579;76667	6737;7057;15771;16481;28147;54596;76350;76577;76667	36;37	158;210
>gnl|Amel_4.5|GB40434-PA	>gnl|Amel_4.5|GB40434-PA	2	2	2	>gnl|Amel_4.5|GB40434-PA	1	2	2	2	2	1	1	2	1	1	2	1	1	9	9	9	21.534	201	201	7	3	4	0.00010988	9	4	4	917120000	679630000	66632000	170860000				74	4229;4561	True;True	4459;4460;4815	25498;25499;25500;25501;25502;25503;25504;25505;25506;25507;25508;25509;27507;27508	16834;16835;16836;16837;16838;16839;16840;18130;18131	16835;18130	38	181
>gnl|Amel_4.5|GB40436-PA	>gnl|Amel_4.5|GB40436-PA	3	3	3	>gnl|Amel_4.5|GB40436-PA	1	3	3	3	3	2	1	3	2	1	3	2	1	28.9	28.9	28.9	15.416	142	142	8	2	2	9.2505E-24	28.9	23.9	9.2	687260000	550460000	78198000	58604000				75	2184;16442;19900	True;True;True	2313;17510;21163	12988;12989;12990;12991;12992;12993;98755;119033;119034;119035;119036;119037	8738;8739;64424;77854;77855	8739;64424;77854
>gnl|Amel_4.5|GB40437-PA	>gnl|Amel_4.5|GB40437-PA	4	4	4	>gnl|Amel_4.5|GB40437-PA	1	4	4	4	4	1	2	4	1	2	4	1	2	11.4	11.4	11.4	70.655	630	630	13	1	4	1.6981E-10	11.4	5.7	8.7	4342400000	3694200000	86712000	561460000				76	4552;8957;17172;20192	True;True;True;True	4804;9473;18283;21471	27448;53287;53288;53289;53290;53291;53292;53293;53294;53295;102823;102824;102825;102826;120757;120758;120759;120760	18095;35273;35274;35275;35276;35277;67012;67013;79033	18095;35276;67012;79033
>gnl|Amel_4.5|GB40440-PA	>gnl|Amel_4.5|GB40440-PA	2	2	2	>gnl|Amel_4.5|GB40440-PA	1	2	2	2	2	1	2	2	1	2	2	1	2	1.4	1.4	1.4	191.36	1705	1705	8	2	7	3.3811E-05	1.4	0.6	1.4	1937300000	996970000	27733000	912630000				77	7622;7923	True;True	8040;8358	45441;45442;45443;45444;45445;45446;47071;47072;47073;47074;47075;47076;47077;47078;47079;47080;47081	30155;30156;31162;31163;31164;31165;31166	30155;31163
>gnl|Amel_4.5|GB40442-PA	>gnl|Amel_4.5|GB40442-PA	1	1	1	>gnl|Amel_4.5|GB40442-PA	1	1	1	1	1	0	0	1	0	0	1	0	0	2.7	2.7	2.7	62.646	548	548	1			0.0017175	2.7	0	0	7234300	7234300	0	0				78	14323	True	15288	86621	56712	56712
>gnl|Amel_4.5|GB40445-PA	>gnl|Amel_4.5|GB40445-PA	1	1	1	>gnl|Amel_4.5|GB40445-PA	1	1	1	1	1	1	1	1	1	1	1	1	1	8.8	8.8	8.8	25.052	217	217	4	2	3	9.8842E-31	8.8	8.8	8.8	326040000	149080000	73072000	103890000				79	14086	True	15043	85332;85333;85334;85335;85336;85337;85338;85339;85340	55901;55902;55903;55904;55905	55905
>gnl|Amel_4.5|GB40446-PA	>gnl|Amel_4.5|GB40446-PA	2	1	1	>gnl|Amel_4.5|GB40446-PA	1	2	1	1	1	0	2	0	0	1	0	0	1	3	1.8	1.8	65.527	569	569			1	4.206E-05	1.2	0	3	21393000	0	0	21393000				80	2719;20249	True;False	2877;21529	16481;121070;121071;121072;121073;121074;121075;121076	11043;79265;79266;79267;79268;79269;79270	11043;79268
>gnl|Amel_4.5|GB40447-PA	>gnl|Amel_4.5|GB40447-PA	5	5	5	>gnl|Amel_4.5|GB40447-PA	1	5	5	5	4	3	5	4	3	5	4	3	5	31.4	31.4	31.4	30.989	299	299	14	8	15	9.9331E-33	16.1	9.7	31.4	8144600000	2994600000	1307500000	3842500000				81	4575;6132;6652;15694;19922	True;True;True;True;True	4829;6474;7021;16720;21185	27574;27575;27576;27577;27578;27579;27580;27581;36623;39651;39652;39653;39654;39655;39656;39657;39658;39659;94242;94243;94244;94245;94246;94247;94248;94249;94250;94251;119156;119157;119158;119159;119160;119161;119162;119163;119164	18177;18178;18179;18180;18181;18182;18183;18184;24353;26295;26296;26297;26298;26299;26300;26301;26302;61444;61445;61446;61447;61448;61449;61450;61451;77935;77936;77937;77938;77939;77940	18182;24353;26302;61449;77936
>gnl|Amel_4.5|GB40448-PA	>gnl|Amel_4.5|GB40448-PA	3	2	2	>gnl|Amel_4.5|GB40448-PA	1	3	2	2	2	2	3	1	1	2	1	1	2	17.9	17.9	17.9	14.451	123	123	2	2	4	3.6305E-11	10.6	10.6	17.9	249130000	15399000	100400000	133330000				82	924;14947;17895	True;True;False	973;15941;19032	5882;90051;90052;90053;90054;90055;90056;90057;106994;106995;106996;106997;106998;106999;107000	3985;58913;58914;69809;69810	3985;58914;69810
>gnl|Amel_4.5|GB40451-PA	>gnl|Amel_4.5|GB40451-PA	16	16	16	>gnl|Amel_4.5|GB40451-PA	1	16	16	16	14	7	13	14	7	13	14	7	13	36.5	36.5	36.5	60.829	543	543	32	12	20	5.2488E-92	32	12	29.7	4077100000	1516700000	1662800000	897520000				83	1060;3647;6162;6174;6935;7166;8514;9388;11306;12440;12655;18451;18494;18845;20005;20096	True;True;True;True;True;True;True;True;True;True;True;True;True;True;True;True	1126;3847;6505;6519;7321;7564;8987;9930;11934;13142;13407;19623;19669;20041;21271;21374	6685;6686;6687;6688;6689;21964;21965;21966;21967;21968;36788;36789;36867;36868;41210;41211;41212;41213;41214;42627;42628;42629;50605;55906;55907;55908;55909;68626;68627;75120;75121;75122;75123;75124;76667;76668;76669;110420;110421;110422;110423;110424;110666;110667;110668;110669;110670;112710;112711;112712;112713;112714;112715;112716;119657;119658;119659;119660;119661;120220;120221;120222;120223;…	4504;4505;4506;4507;4508;14614;14615;14616;24462;24499;24500;27331;28240;33446;36964;45293;45294;49377;49378;49379;50386;50387;50388;72117;72266;72267;72268;72269;73659;73660;73661;78255;78256;78257;78640;78641;78642;78643	4504;14615;24462;24500;27331;28240;33446;36964;45293;49377;50387;72117;72269;73660;78257;78640
>gnl|Amel_4.5|GB40460-PA;REV__>gnl|Amel_4.5|GB40460-PA	>gnl|Amel_4.5|GB40460-PA	17;1	17;1	17;1	>gnl|Amel_4.5|GB40460-PA	2	17	17	17	17	12	16	17	12	16	17	12	16	52.9	52.9	52.9	32.517	295	295;295	80	33	46	7.7355E-92	52.9	45.1	52.9	27628000000	20891000000	1685100000	5051400000				84	403;863;953;3633;4596;5074;5227;7608;9505;11021;11137;13484;13485;13489;13490;13856;14866	True;True;True;True;True;True;True;True;True;True;True;True;True;True;True;True;True	419;911;1007;1008;3831;3832;4850;5358;5523;8026;10053;11641;11760;11761;14404;14405;14409;14410;14802;15858	2451;2452;2453;2454;2455;2456;2457;2458;5487;5488;5489;5490;5491;5492;5493;6041;6042;6043;6044;6045;6046;6047;6048;6049;6050;6051;6052;6053;6054;6055;6056;21862;21863;21864;21865;21866;21867;21868;21869;21870;21871;21872;27697;27698;27699;27700;30568;30569;30570;30571;30572;30573;30574;30575;30576;30577;30578;30579;30580;31439;31440;31441;31442;31443;31444;31445;31446;31447;31448;31449;31450;4537…	1651;1652;1653;1654;3706;3707;3708;3709;4074;4075;4076;4077;4078;4079;4080;4081;14539;14540;14541;14542;14543;14544;18265;18266;18267;18268;18269;20158;20159;20160;20161;20162;20163;20164;20165;20166;20167;20168;20169;20743;20744;20745;20746;20747;20748;20749;20750;20751;20752;20753;20754;20755;20756;20757;30110;30111;30112;30113;30114;30115;37454;37455;44058;44059;44060;44061;44062;44613;44614;4…	1652;3706;4078;14544;18267;20158;20746;30110;37455;44058;44614;53646;53650;53665;53666;55119;58628	39;40;41;42	79;194;196;281
>gnl|Amel_4.5|GB40461-PA	>gnl|Amel_4.5|GB40461-PA	23	23	23	>gnl|Amel_4.5|GB40461-PA	1	23	23	23	21	16	22	21	16	22	21	16	22	62.5	62.5	62.5	47.174	403	403	146	55	115	0	54.1	50.1	55.1	202830000000	144870000000	14722000000	43234000000				85	2058;2437;2604;4273;5193;5347;5364;5769;5770;6578;6579;7072;7972;10074;12790;14267;14268;14837;16337;16338;18427;19645;19906	True;True;True;True;True;True;True;True;True;True;True;True;True;True;True;True;True;True;True;True;True;True;True	2181;2577;2753;2754;2755;4517;5485;5647;5664;6094;6095;6944;6945;7468;8407;10644;13584;13585;15229;15230;15827;17401;17402;19594;20889;21169	12226;12227;12228;12229;12230;12231;12232;14678;14679;14680;14681;14682;14683;14684;14685;14686;14687;14688;15743;15744;15745;15746;15747;15748;15749;15750;15751;15752;15753;15754;15755;15756;15757;15758;15759;15760;15761;15762;15763;15764;15765;15766;15767;15768;15769;15770;15771;15772;15773;15774;15775;15776;15777;15778;15779;15780;15781;25844;31240;31241;31242;31243;31244;31245;31246;31247;312…	8248;8249;8250;8251;8252;9854;9855;9856;9857;9858;10566;10567;10568;10569;10570;10571;10572;10573;10574;10575;10576;10577;10578;10579;10580;10581;10582;10583;10584;10585;10586;10587;10588;10589;10590;10591;10592;10593;10594;10595;10596;10597;10598;10599;10600;10601;10602;10603;10604;10605;10606;10607;10608;10609;10610;10611;10612;10613;17065;20624;20625;20626;20627;20628;20629;20630;21195;21196;2…	8250;9858;10606;17065;20625;21197;21280;22892;22904;25961;25976;27914;31303;39971;51015;56547;56552;58522;63982;63993;71982;76830;77872	43;44;45	121;130;356
>gnl|Amel_4.5|GB40462-PA	>gnl|Amel_4.5|GB40462-PA	1	1	1	>gnl|Amel_4.5|GB40462-PA	1	1	1	1	0	1	1	0	1	1	0	1	1	25.9	25.9	25.9	9.3318	81	81		3	1	7.5289E-26	0	25.9	25.9	715590000	0	659330000	56253000				86	16051	True	17095	96286;96287;96288;96289	62724;62725;62726	62725
>gnl|Amel_4.5|GB40466-PA	>gnl|Amel_4.5|GB40466-PA	1	1	1	>gnl|Amel_4.5|GB40466-PA	1	1	1	1	0	1	1	0	1	1	0	1	1	1.9	1.9	1.9	71.779	632	632		2	1	4.8306E-05	0	1.9	1.9	62874000	0	38743000	24130000				87	10558	True	11166	64010;64011;64012	42287	42287
>gnl|Amel_4.5|GB40480-PA	>gnl|Amel_4.5|GB40480-PA	3	3	3	>gnl|Amel_4.5|GB40480-PA	1	3	3	3	1	2	2	1	2	2	1	2	2	6.9	6.9	6.9	72.079	652	652	3	4	4	1.3225E-09	1.4	3.2	5.1	519640000	137260000	216460000	165920000				88	11041;11288;19934	True;True;True	11662;11916;21198	66959;66960;66961;66962;66963;66964;66965;66966;68504;68505;119222	44206;45223;77974	44206;45223;77974
>gnl|Amel_4.5|GB40489-PA	>gnl|Amel_4.5|GB40489-PA	10	10	10	>gnl|Amel_4.5|GB40489-PA	1	10	10	10	6	3	10	6	3	10	6	3	10	27	27	27	49.222	415	415	15	9	13	6.008E-45	15.7	7.5	27	2577200000	245680000	657100000	1674400000				89	2146;3698;5440;10036;10059;11155;19065;19878;21461;21462	True;True;True;True;True;True;True;True;True;True	2274;3900;5749;10605;10629;11779;20273;21140;22808;22809	12774;12775;12776;12777;12778;12779;22238;22239;32720;32721;32722;32723;32724;32725;60325;60494;60495;60496;67608;67609;67610;67611;67612;67613;67614;114021;114022;114023;114024;118894;118895;118896;118897;118898;118899;127684;127685	8600;8601;8602;8603;8604;14768;14769;21644;21645;39788;39891;44664;44665;44666;44667;74549;74550;74551;77758;77759;77760;77761;83542;83543	8604;14768;21644;39788;39891;44666;74551;77761;83542;83543
>gnl|Amel_4.5|GB40492-PA	>gnl|Amel_4.5|GB40492-PA	2	2	2	>gnl|Amel_4.5|GB40492-PA	1	2	2	2	0	2	2	0	2	2	0	2	2	13.2	13.2	13.2	10.702	91	91		6	2	4.7078E-09	0	13.2	13.2	249550000	0	231560000	17990000				90	17011;17012	True;True	18115;18116	101960;101961;101962;101963;101964;101965;101966;101967	66437;66438;66439;66440;66441;66442;66443;66444	66438;66444
>gnl|Amel_4.5|GB40498-PA	>gnl|Amel_4.5|GB40498-PA	23	23	23	>gnl|Amel_4.5|GB40498-PA	1	23	23	23	18	2	17	18	2	17	18	2	17	6.7	6.7	6.7	497.99	4464	4464	31	4	23	1.151E-80	5.2	0.7	5	4440800000	1882500000	66882000	2491400000				91	1499;2225;2619;3701;4004;6695;7011;7417;7631;9409;10644;10726;12531;12672;12784;12858;14755;14799;17570;18102;20902;21024;21482	True;True;True;True;True;True;True;True;True;True;True;True;True;True;True;True;True;True;True;True;True;True;True	1590;2357;2771;3903;4221;7067;7403;7829;8050;9951;11252;11337;13235;13428;13575;13674;15741;15788;18695;19257;22210;22339;22830	9244;9245;9246;13243;13244;15862;22247;22248;22249;22250;22251;22252;24083;39873;41730;41731;41732;41733;41734;41735;44279;45485;56040;64553;64554;64555;64556;65026;65027;75610;75611;75612;76745;76746;76747;76748;76749;76750;77495;78058;78059;88990;88991;89228;89229;104972;108220;124661;124662;124663;125389;125390;125391;125392;127782;127783;127784;127785	6310;8902;8903;10656;14772;14773;15885;26431;27671;27672;27673;29341;30183;37047;42697;42698;42965;49706;50439;50440;50441;50442;50443;50444;50956;51277;51278;58272;58394;68423;70627;81574;82034;82035;82036;82037;83601	6310;8902;10656;14773;15885;26431;27673;29341;30183;37047;42698;42965;49706;50439;50956;51278;58272;58394;68423;70627;81574;82035;83601
>gnl|Amel_4.5|GB40509-PA	>gnl|Amel_4.5|GB40509-PA	4	4	4	>gnl|Amel_4.5|GB40509-PA	1	4	4	4	4	2	1	4	2	1	4	2	1	18.9	18.9	18.9	27.581	233	233	10	4	2	1.563E-09	18.9	9	4.3	474390000	386310000	57237000	30844000				92	2635;3686;15520;16427	True;True;True;True	2789;3888;16542;17495	16028;16029;16030;22206;93172;93173;93174;93175;93176;98670;98671;98672;98673;98674;98675;98676	10763;10764;14750;60822;60823;64375;64376;64377;64378	10764;14750;60823;64375
>gnl|Amel_4.5|GB40514-PA	>gnl|Amel_4.5|GB40514-PA	2	2	2	>gnl|Amel_4.5|GB40514-PA	1	2	2	2	2	2	2	2	2	2	2	2	2	12.8	12.8	12.8	21.716	196	196	9	4	8	7.1738E-34	12.8	12.8	12.8	710770000	432670000	91740000	186360000				93	11857;13423	True;True	12526;14341	71693;71694;71695;71696;71697;71698;81534;81535;81536;81537;81538;81539;81540;81541;81542;81543;81544;81545;81546;81547;81548	47212;47213;47214;53471;53472;53473;53474;53475;53476;53477;53478	47212;53471
>gnl|Amel_4.5|GB40516-PA	>gnl|Amel_4.5|GB40516-PA	1	1	1	>gnl|Amel_4.5|GB40516-PA	1	1	1	1	1	0	0	1	0	0	1	0	0	7.9	7.9	7.9	17.282	151	151	2			0.00028275	7.9	0	0	35178000	35178000	0	0				94	15603	True	16627	93678;93679	61100;61101	61100
>gnl|Amel_4.5|GB40517-PA	>gnl|Amel_4.5|GB40517-PA	5	5	5	>gnl|Amel_4.5|GB40517-PA	1	5	5	5	5	0	0	5	0	0	5	0	0	12	12	12	55.653	502	502	13			6.0352E-18	12	0	0	282870000	282870000	0	0				95	9949;10438;18291;20417;21579	True;True;True;True;True	10512;11040;19452;21704;22932	59775;59776;59777;63337;63338;109425;109426;109427;122088;122089;122090;128299;128300	39438;41877;71461;71462;79889;79890;79891;83955	39438;41877;71462;79889;83955
>gnl|Amel_4.5|GB40522-PA	>gnl|Amel_4.5|GB40522-PA	3	3	3	>gnl|Amel_4.5|GB40522-PA	1	3	3	3	3	0	1	3	0	1	3	0	1	11.3	11.3	11.3	37.503	345	345	6		2	8.3509E-25	11.3	0	2	200190000	184430000	0	15764000				96	446;4294;10810	True;True;True	463;4539;11423	2694;2695;2696;2697;2698;25957;25958;65468	1809;1810;1811;17138;17139;43226	1809;17138;43226
>gnl|Amel_4.5|GB40523-PA	>gnl|Amel_4.5|GB40523-PA	2	2	2	>gnl|Amel_4.5|GB40523-PA	1	2	2	2	2	0	1	2	0	1	2	0	1	9.5	9.5	9.5	22.618	211	211	5		2	5.9729E-06	9.5	0	3.8	319670000	301550000	0	18118000				97	11443;17189	True;True	12081;18301	69412;69413;69414;69415;69416;102931;102932	45788;45789;45790;45791;67086	45790;67086
>gnl|Amel_4.5|GB40535-PA	>gnl|Amel_4.5|GB40535-PA	1	1	1	>gnl|Amel_4.5|GB40535-PA	1	1	1	1	0	0	1	0	0	1	0	0	1	7.4	7.4	7.4	20.725	175	175			1	0.00033257	0	0	7.4	19626000	0	0	19626000				98	21528	True	22878	128028	83763	83763
>gnl|Amel_4.5|GB40537-PA	>gnl|Amel_4.5|GB40537-PA	1	1	1	>gnl|Amel_4.5|GB40537-PA	1	1	1	1	0	0	1	0	0	1	0	0	1	3.5	3.5	3.5	54.662	480	480			1	1.3815E-11	0	0	3.5	38672000	0	0	38672000				99	814	True	859	5190	3504	3504
>gnl|Amel_4.5|GB40539-PA	>gnl|Amel_4.5|GB40539-PA	3	3	3	>gnl|Amel_4.5|GB40539-PA	1	3	3	3	3	1	2	3	1	2	3	1	2	32.2	32.2	32.2	13.677	121	121	8	3	5	4.5988E-18	32.2	13.2	23.1	4636900000	1378000000	2498400000	760510000				100	19242;19310;19673	True;True;True	20466;20536;20918	115032;115033;115426;115427;115428;115429;115430;115431;115432;115433;115434;117508;117509;117510;117511;117512	75261;75506;75507;75508;75509;75510;75511;75512;76924;76925;76926;76927	75261;75509;76926
>gnl|Amel_4.5|GB40546-PA	>gnl|Amel_4.5|GB40546-PA	3	3	3	>gnl|Amel_4.5|GB40546-PA	1	3	3	3	3	0	3	3	0	3	3	0	3	18.5	18.5	18.5	26.834	227	227	7		5	2.7737E-18	18.5	0	18.5	266990000	162530000	0	104460000				101	7982;9091;13738	True;True;True	8417;9622;14669	47363;47364;47365;47366;54146;54147;54148;54149;54150;83396;83397;83398	31333;35863;54642;54643;54644	31333;35863;54642
>gnl|Amel_4.5|GB40556-PA	>gnl|Amel_4.5|GB40556-PA	8	8	8	>gnl|Amel_4.5|GB40556-PA	1	8	8	8	8	1	7	8	1	7	8	1	7	28.7	28.7	28.7	36.063	327	327	19	2	12	4.4193E-47	28.7	3.1	25.1	1798800000	1453900000	12624000	332220000				102	1635;5319;5688;13820;16469;16570;18311;20661	True;True;True;True;True;True;True;True	1732;5618;6011;14766;17537;17644;19472;21959	9936;9937;9938;9939;31952;31953;31954;31955;31956;34060;34061;34062;34063;34064;83959;83960;83961;83962;83963;98855;99540;99541;99542;99543;109575;109576;109577;109578;123419;123420;123421;123422;123423	6792;6793;21087;22623;22624;22625;22626;22627;55018;64484;64959;64960;64961;64962;71559;80791	6792;21087;22623;55018;64484;64959;71559;80791
>gnl|Amel_4.5|GB40558-PA	>gnl|Amel_4.5|GB40558-PA	1	1	1	>gnl|Amel_4.5|GB40558-PA	1	1	1	1	1	0	1	1	0	1	1	0	1	6.4	6.4	6.4	23.308	202	202	3		4	3.64E-06	6.4	0	6.4	126550000	38515000	0	88039000				103	13723	True	14653	83308;83309;83310;83311;83312;83313;83314	54582;54583	54583
>gnl|Amel_4.5|GB40563-PA;>gnl|Amel_4.5|GB55130-PA	>gnl|Amel_4.5|GB40563-PA	8;1	8;1	8;1	>gnl|Amel_4.5|GB40563-PA	2	8	8	8	2	6	7	2	6	7	2	6	7	12.7	12.7	12.7	83.402	714	714;77	3	15	8	1.9132E-33	2.4	9.8	10.8	633380000	21504000	447210000	164670000				104	2429;4129;7712;13565;14052;16497;19728;20689	True;True;True;True;True;True;True;True	2569;4353;8135;14487;15009;17568;20975;21990	14612;14613;14614;14615;14616;24899;24900;24901;24902;24903;45874;82321;82322;82323;85150;85151;99056;99057;99058;99059;117848;117849;117850;117851;117852;123622	9811;9812;9813;16443;30424;53945;53946;55780;55781;64624;64625;64626;77128;80905	9812;16443;30424;53945;55781;64626;77128;80905
>gnl|Amel_4.5|GB40564-PA	>gnl|Amel_4.5|GB40564-PA	2	2	2	>gnl|Amel_4.5|GB40564-PA	1	2	2	2	2	1	0	2	1	0	2	1	0	4.9	4.9	4.9	57.909	527	527	2	1		3.9496E-12	4.9	2.8	0	66126000	59990000	6135400	0				105	7932;17420	True;True	8367;18541	47113;104144;104145	31183;67892	31183;67892
>gnl|Amel_4.5|GB40566-PA	>gnl|Amel_4.5|GB40566-PA	5	5	5	>gnl|Amel_4.5|GB40566-PA	1	5	5	5	5	0	4	5	0	4	5	0	4	39.9	39.9	39.9	20.66	188	188	18		16	3.3793E-67	39.9	0	30.9	6488100000	4512000000	0	1976100000				106	2164;9182;19596;21203;21343	True;True;True;True;True	2292;9717;20836;22529;22679	12875;12876;12877;12878;12879;12880;12881;12882;12883;12884;12885;12886;12887;12888;12889;54655;117015;117016;117017;117018;117019;126309;126310;126311;126312;126313;126314;127009;127010;127011;127012;127013;127014;127015	8669;8670;8671;8672;8673;8674;8675;8676;8677;8678;8679;36185;76605;82646;82647;82648;82649;82650;83089;83090;83091;83092;83093	8669;36185;76605;82650;83089	46	99
>gnl|Amel_4.5|GB40576-PA	>gnl|Amel_4.5|GB40576-PA	11	11	11	>gnl|Amel_4.5|GB40576-PA	1	11	11	11	11	5	10	11	5	10	11	5	10	43.2	43.2	43.2	34.414	317	317	37	12	28	2.1353E-91	43.2	17	36.9	7159500000	3836100000	1075700000	2247700000				107	483;1690;4901;4947;4948;5933;6470;6517;6761;12416;13695	True;True;True;True;True;True;True;True;True;True;True	504;1789;5172;5221;5222;6262;6827;6828;6880;7136;13118;14623	2955;2956;2957;2958;2959;10181;10182;10183;10184;10185;10186;29471;29472;29473;29474;29475;29476;29477;29478;29479;29480;29481;29482;29483;29484;29485;29486;29487;29488;29489;29490;29746;29747;29748;29749;29750;29751;29752;29753;29754;29755;29756;29757;29758;29759;29760;35459;35460;35461;35462;35463;38570;38571;38572;38573;38574;38575;38576;38577;38840;38841;38842;38843;40180;40181;40182;40183;40…	1975;6943;6944;19385;19386;19387;19388;19389;19390;19391;19392;19393;19394;19395;19396;19557;19558;19559;19560;19561;19562;19563;19564;19565;19566;19567;19568;23550;23551;25599;25600;25754;25755;25756;26622;49289;49290;49291;49292;49293;49294;54452	1975;6944;19392;19557;19567;23551;25600;25754;26622;49292;54452	47	55
>gnl|Amel_4.5|GB40577-PA	>gnl|Amel_4.5|GB40577-PA	3	3	3	>gnl|Amel_4.5|GB40577-PA	1	3	3	3	2	3	1	2	3	1	2	3	1	5	5	5	70.223	856	856	4	8	2	3.1048E-38	2.6	5	0.8	1484200000	358120000	741320000	384730000				108	2369;6388;18011	True;True;True	2505;6738;19155	14155;14156;14157;14158;14159;14160;38144;38145;38146;38147;38148;107685;107686;107687	9517;9518;9519;25347;25348;25349;70268;70269	9517;25348;70269
>gnl|Amel_4.5|GB40589-PA	>gnl|Amel_4.5|GB40589-PA	3	3	3	>gnl|Amel_4.5|GB40589-PA	1	3	3	3	3	3	2	3	3	2	3	3	2	17.5	17.5	17.5	22.472	200	200	4	9	2	1.0295E-11	17.5	17.5	13.5	726390000	57690000	458230000	210470000				109	2627;6975;9039	True;True;True	2781;7363;9567	15992;15993;15994;15995;15996;15997;15998;41445;41446;53781;53782;53783;53784;53785;53786	10742;10743;27486;35606;35607;35608	10743;27486;35606
>gnl|Amel_4.5|GB40592-PA;>gnl|Amel_4.5|GB53981-PA	>gnl|Amel_4.5|GB40592-PA	12;3	12;3	12;3	>gnl|Amel_4.5|GB40592-PA	2	12	12	12	11	9	11	11	9	11	11	9	11	18.3	18.3	18.3	85.161	767	767;75	34	20	24	1.9309E-74	16.9	13.7	16.8	4829000000	1465300000	1400200000	1963500000				110	1093;4242;4911;6424;8068;8796;11534;15862;17149;18993;20108;20197	True;True;True;True;True;True;True;True;True;True;True;True	1159;4478;4479;5182;6775;8508;9295;12193;16894;18259;20199;21386;21476	6899;6900;6901;6902;6903;6904;6905;25656;25657;25658;25659;25660;25661;25662;25663;25664;25665;25666;25667;25668;29533;29534;29535;29536;29537;38317;47842;47843;47844;47845;47846;47847;47848;47849;47850;52277;52278;52279;52280;52281;52282;70007;70008;70009;70010;70011;70012;70013;70014;70015;95222;95223;95224;95225;95226;95227;95228;102662;102663;102664;102665;102666;113571;113572;113573;113574;1…	4682;4683;4684;16961;16962;16963;16964;16965;16966;16967;16968;19419;25447;31664;31665;31666;31667;31668;31669;31670;31671;34558;34559;34560;34561;34562;46182;46183;46184;62058;62059;62060;62061;62062;66895;66896;66897;74225;74226;78669;79050;79051	4684;16964;19419;25447;31668;34561;46182;62062;66896;74226;78669;79050	48	466
>gnl|Amel_4.5|GB40595-PA	>gnl|Amel_4.5|GB40595-PA	2	2	2	>gnl|Amel_4.5|GB40595-PA	1	2	2	2	2	0	2	2	0	2	2	0	2	15.3	15.3	15.3	17.704	150	150	5		3	1.4834E-12	15.3	0	15.3	169270000	122480000	0	46792000				111	14632;21446	True;True	15613;22792	88301;88302;88303;127601;127602;127603;127604;127605	57823;83494;83495	57823;83495
>gnl|Amel_4.5|GB40619-PA	>gnl|Amel_4.5|GB40619-PA	11	11	11	>gnl|Amel_4.5|GB40619-PA	1	11	11	11	11	5	11	11	5	11	11	5	11	56.2	56.2	56.2	17.299	153	153	57	15	85	5.8709E-122	56.2	21.6	56.2	69469000000	15846000000	500780000	53122000000				112	409;410;2322;2731;2732;3639;5447;6672;9378;12473;12576	True;True;True;True;True;True;True;True;True;True;True	425;426;2456;2890;2891;3839;5757;5758;7042;9919;13176;13298;13299	2479;2480;2481;2482;2483;2484;2485;2486;2487;2488;2489;2490;2491;2492;2493;2494;2495;2496;2497;2498;2499;2500;2501;2502;2503;2504;2505;2506;2507;2508;2509;2510;2511;2512;2513;2514;2515;2516;2517;2518;2519;2520;13878;13879;13880;13881;13882;13883;13884;13885;13886;13887;13888;13889;16564;16565;16566;16567;16568;16569;16570;16571;16572;16573;16574;16575;16576;16577;16578;21902;21903;21904;21905;327…	1671;1672;1673;1674;1675;1676;1677;1678;1679;1680;1681;1682;1683;1684;1685;1686;1687;1688;1689;1690;1691;1692;1693;1694;1695;1696;1697;1698;9360;9361;9362;9363;9364;9365;9366;9367;9368;9369;9370;9371;9372;11089;11090;11091;11092;11093;11094;11095;11096;11097;11098;14567;14568;14569;14570;21673;21674;21675;21676;21677;21678;21679;21680;21681;21682;21683;21684;21685;21686;21687;21688;21689;21690;21…	1676;1692;9366;11090;11097;14568;21715;26356;36905;49480;49963	49;50;51;52	1;31;38;84
>gnl|Amel_4.5|GB40626-PA	>gnl|Amel_4.5|GB40626-PA	1	1	1	>gnl|Amel_4.5|GB40626-PA	1	1	1	1	1	0	0	1	0	0	1	0	0	5.9	5.9	5.9	32.766	305	305	1			8.8848E-17	5.9	0	0	18051000	18051000	0	0				113	2839	True	3002	17231	11531	11531
>gnl|Amel_4.5|GB40634-PA	>gnl|Amel_4.5|GB40634-PA	1	1	1	>gnl|Amel_4.5|GB40634-PA	1	1	1	1	1	0	0	1	0	0	1	0	0	5.5	5.5	5.5	29.015	256	256	4			3.6669E-05	5.5	0	0	58200000	58200000	0	0				114	11803	True	12470	71425;71426;71427;71428	47040;47041	47040
>gnl|Amel_4.5|GB40647-PA	>gnl|Amel_4.5|GB40647-PA	5	5	5	>gnl|Amel_4.5|GB40647-PA	1	5	5	5	5	3	4	5	3	4	5	3	4	22	22	22	30.515	287	287	10	7	7	3.2651E-21	22	16.4	22	1160600000	537360000	114750000	508540000				115	1534;8549;13656;20053;20054	True;True;True;True;True	1628;9027;14584;21329;21330	9443;9444;9445;9446;9447;9448;9449;9450;9451;50815;50816;50817;50818;50819;50820;50821;82933;82934;119923;119924;119925;119926;119927;119928	6442;6443;6444;6445;6446;33590;33591;54320;78433;78434	6445;33591;54320;78433;78434
>gnl|Amel_4.5|GB40648-PA	>gnl|Amel_4.5|GB40648-PA	11	11	11	>gnl|Amel_4.5|GB40648-PA	1	11	11	11	10	6	11	10	6	11	10	6	11	20.8	20.8	20.8	61.96	542	542	37	17	26	5.6265E-83	18.6	10.7	20.8	2412700000	1347500000	442740000	622450000				116	3082;4759;4888;5229;7015;8590;14488;17467;17468;17712;20494	True;True;True;True;True;True;True;True;True;True;True	3256;5025;5159;5525;7407;9082;15459;18589;18590;18844;21782	18612;18613;18614;18615;18616;28636;28637;28638;28639;28640;28641;28642;28643;28644;29401;29402;29403;29404;29405;29406;29407;29408;31455;31456;31457;31458;31459;41747;41748;41749;41750;41751;41752;41753;41754;41755;51088;87396;87397;87398;87399;87400;104409;104410;104411;104412;104413;104414;104415;104416;104417;104418;104419;104420;104421;104422;104423;104424;104425;105857;105858;105859;105860;…	12396;12397;18848;18849;18850;18851;18852;18853;18854;18855;19333;19334;19335;20761;27681;27682;27683;33783;57222;68074;68075;68076;68077;68078;69049;69050;69051;69052;69053;69054;69055;69056;69057;69058;69059;69060;80108;80109;80110	12396;18850;19335;20761;27682;33783;57222;68075;68078;69052;80110
>gnl|Amel_4.5|GB40653-PA	>gnl|Amel_4.5|GB40653-PA	4	4	4	>gnl|Amel_4.5|GB40653-PA	1	4	4	4	2	2	4	2	2	4	2	2	4	25.3	25.3	25.3	17.509	154	154	6	6	6	3.9232E-12	13.6	13.6	25.3	1195000000	114020000	412980000	667960000				117	703;1680;8086;17996	True;True;True;True	742;1779;8528;19140	4282;4283;4284;4285;4286;4287;4288;4289;4290;10135;10136;10137;10138;10139;10140;10141;47961;107609	2830;2831;2832;2833;6919;6920;31735;70208	2830;6920;31735;70208
>gnl|Amel_4.5|GB40673-PA	>gnl|Amel_4.5|GB40673-PA	15	15	15	>gnl|Amel_4.5|GB40673-PA	1	15	15	15	13	12	13	13	12	13	13	12	13	54.6	54.6	54.6	35.86	317	317	25	50	16	3.9033E-86	47.9	40.1	47.6	31674000000	394760000	30600000000	678890000				118	338;669;779;2939;5110;6681;6713;7225;8080;8845;8956;11109;12298;12502;19730	True;True;True;True;True;True;True;True;True;True;True;True;True;True;True	351;706;821;3106;3107;3108;5398;7052;7086;7627;8522;9350;9471;9472;11732;12993;13205;20977	2100;2101;2102;2103;2104;4113;4114;4115;4945;4946;4947;4948;4949;4950;4951;4952;4953;17809;17810;17811;17812;17813;17814;17815;17816;17817;17818;17819;17820;17821;17822;17823;30817;30818;30819;30820;30821;30822;39805;39806;39807;39808;39809;39946;39947;39948;39949;39950;43013;43014;43015;43016;47916;47917;47918;47919;47920;52620;52621;52622;52623;53281;53282;53283;53284;53285;53286;67327;67328;67…	1425;1426;2719;3314;3315;3316;3317;11912;11913;11914;11915;11916;11917;11918;11919;11920;11921;20349;20350;26381;26382;26383;26468;26469;26470;28478;28479;28480;31712;31713;31714;31715;31716;31717;34819;34820;35268;35269;35270;35271;35272;44441;44442;44443;48780;48781;48782;49598;49599;49600;49601;49602;49603;77133	1425;2719;3315;11913;20350;26382;26470;28480;31717;34820;35271;44443;48780;49599;77133	53;54;55	223;229;286
>gnl|Amel_4.5|GB40701-PA	>gnl|Amel_4.5|GB40701-PA	1	1	1	>gnl|Amel_4.5|GB40701-PA	1	1	1	1	1	0	1	1	0	1	1	0	1	3.1	3.1	3.1	48.65	446	446	3		3	5.5033E-06	3.1	0	3.1	46226000	14555000	0	31672000				119	14806	True	15795;15796	89258;89259;89260;89261;89262;89263	58412;58413;58414;58415	58414	56	397
>gnl|Amel_4.5|GB40705-PA	>gnl|Amel_4.5|GB40705-PA	4	4	4	>gnl|Amel_4.5|GB40705-PA	1	4	4	4	4	0	2	4	0	2	4	0	2	18.8	18.8	18.8	31.721	288	288	8		4	2.975E-24	18.8	0	9.7	318100000	200770000	0	117330000				120	1442;6436;18643;18692	True;True;True;True	1531;6787;19830;19883	8893;38390;38391;38392;38393;38394;111588;111589;111590;111591;111592;111868	6037;25509;25510;72873;72874;73055	6037;25510;72874;73055
>gnl|Amel_4.5|GB40712-PA	>gnl|Amel_4.5|GB40712-PA	1	1	1	>gnl|Amel_4.5|GB40712-PA	1	1	1	1	1	0	0	1	0	0	1	0	0	4.9	4.9	4.9	30.864	287	287	3			0.00022964	4.9	0	0	83780000	83780000	0	0				121	11157	True	11781	67620;67621;67622	44670;44671;44672	44671
>gnl|Amel_4.5|GB40713-PA	>gnl|Amel_4.5|GB40713-PA	9	9	9	>gnl|Amel_4.5|GB40713-PA	1	9	9	9	9	8	9	9	8	9	9	8	9	81.5	81.5	81.5	15.565	135	135	55	33	35	2.7337E-187	81.5	70.4	81.5	86220000000	57023000000	21459000000	7738100000				122	5559;5591;9567;12481;12896;13395;14450;17934;19886	True;True;True;True;True;True;True;True;True	5875;5910;10115;13184;13728;13729;14309;15420;19073;21149	33391;33392;33393;33394;33395;33396;33397;33398;33399;33400;33401;33402;33403;33404;33405;33406;33407;33408;33409;33557;33558;33559;33560;33561;33562;33563;33564;33565;33566;33567;57116;57117;57118;57119;57120;57121;57122;75336;75337;75338;75339;75340;75341;75342;75343;75344;75345;75346;75347;75348;75349;75350;75351;75352;75353;75354;75355;75356;78340;78341;78342;78343;78344;81405;81406;81407;814…	22172;22173;22174;22175;22176;22177;22178;22179;22180;22181;22182;22183;22184;22185;22186;22187;22188;22189;22190;22191;22192;22193;22194;22295;22296;22297;22298;22299;22300;22301;22302;22303;22304;22305;22306;22307;22308;37732;37733;37734;37735;37736;49501;49502;49503;49504;49505;49506;49507;49508;49509;49510;49511;49512;49513;49514;49515;49516;49517;49518;49519;49520;51471;51472;51473;53398;533…	22172;22301;37733;49511;51473;53401;57125;69953;77802	57	65
>gnl|Amel_4.5|GB40716-PA	>gnl|Amel_4.5|GB40716-PA	2	2	2	>gnl|Amel_4.5|GB40716-PA	1	2	2	2	2	1	1	2	1	1	2	1	1	10	10	10	23.046	200	200	3	2	1	0.00034183	10	5.5	5.5	85518000	37187000	43757000	4574500				123	1492;2194	True;True	1583;2323	9208;13061;13062;13063;13064;13065	6287;8769	6287;8769
>gnl|Amel_4.5|GB40718-PA	>gnl|Amel_4.5|GB40718-PA	18	18	18	>gnl|Amel_4.5|GB40718-PA	1	18	18	18	16	13	16	16	13	16	16	13	16	48.1	48.1	48.1	54.394	495	495	47	37	29	8.9056E-115	44	33.7	45.1	9837300000	4430800000	3467300000	1939200000				124	1764;2730;2928;3015;3243;3531;6048;6717;6835;7669;9688;9909;10775;11451;13256;16299;18187;19210	True;True;True;True;True;True;True;True;True;True;True;True;True;True;True;True;True;True	1871;2889;3095;3187;3432;3728;6384;6385;7090;7215;8090;10239;10471;11387;12089;14159;17359;19344;20427	10549;10550;10551;10552;16556;16557;16558;16559;16560;16561;16562;16563;17742;17743;17744;17745;18269;18270;18271;18272;18273;19702;19703;19704;19705;19706;19707;21270;21271;21272;21273;21274;36138;36139;36140;36141;36142;36143;36144;36145;36146;36147;39966;39967;39968;39969;39970;39971;40676;40677;40678;40679;40680;45651;45652;45653;45654;45655;57895;59492;59493;59494;59495;59496;59497;59498;594…	7181;7182;11084;11085;11086;11087;11088;11859;11860;12177;13122;13123;14150;14151;14152;14153;24008;24009;24010;24011;24012;24013;24014;24015;24016;26479;26480;26481;26977;30294;30295;30296;30297;38199;39231;39232;39233;39234;43120;43121;43122;43123;45813;45814;45815;45816;52905;52906;63805;63806;63807;63808;63809;70925;75124;75125;75126	7181;11086;11860;12177;13123;14153;24014;26480;26977;30296;38199;39233;43123;45814;52905;63805;70925;75124	58;59	233;241
>gnl|Amel_4.5|GB40720-PA	>gnl|Amel_4.5|GB40720-PA	2	2	2	>gnl|Amel_4.5|GB40720-PA	1	2	2	2	2	1	2	2	1	2	2	1	2	2.3	2.3	2.3	76.744	684	684	6	1	3	0.0011289	2.3	1.3	2.3	231320000	200770000	9312700	21233000				125	9784;19036	True;True	10340;20242	58663;58664;58665;58666;58667;113847;113848;113849;113850;113851	38745;38746;38747;74433	38747;74433
>gnl|Amel_4.5|GB40722-PA	>gnl|Amel_4.5|GB40722-PA	4	4	4	>gnl|Amel_4.5|GB40722-PA	1	4	4	4	4	1	4	4	1	4	4	1	4	53.6	53.6	53.6	9.8742	84	84	14	3	12	3.6354E-21	53.6	10.7	53.6	1142700000	702500000	48855000	391370000				126	1744;3468;12600;20407	True;True;True;True	1847;3663;13332;13333;21694	10442;10443;10444;10445;10446;20860;20861;20862;20863;76181;76182;76183;76184;76185;76186;76187;76188;76189;76190;76191;122058;122059;122060;122061;122062;122063;122064;122065;122066	7099;7100;7101;7102;7103;13895;13896;13897;50076;50077;50078;50079;50080;50081;50082;79875;79876	7102;13896;50081;79875	60	62
>gnl|Amel_4.5|GB40735-PA	>gnl|Amel_4.5|GB40735-PA	21	21	21	>gnl|Amel_4.5|GB40735-PA	1	21	21	21	18	13	20	18	13	20	18	13	20	60.2	60.2	60.2	41.712	387	387	64	50	63	2.0115E-229	54.3	26.4	56.3	40822000000	9097800000	15610000000	16115000000				127	887;906;1314;1795;1921;2337;2338;4415;4416;5512;6245;6246;9234;9525;10259;11165;14983;16396;20901;20963;21516	True;True;True;True;True;True;True;True;True;True;True;True;True;True;True;True;True;True;True;True;True	935;954;1397;1906;2036;2473;2474;4661;4662;5828;6592;6593;9771;10073;10842;11789;15978;17462;22209;22277;22865	5606;5607;5608;5609;5610;5611;5612;5613;5614;5739;5740;5741;8243;8244;8245;8246;8247;8248;8249;8250;8251;8252;10726;10727;10728;10729;10730;10731;10732;10733;10734;10735;10736;11405;11406;13990;13991;13992;13993;13994;13995;13996;13997;13998;13999;14000;14001;14002;14003;14004;14005;14006;14007;14008;14009;14010;14011;14012;14013;14014;26578;26579;26580;26581;26582;26583;26584;26585;26586;26587;2…	3791;3864;5594;5595;5596;5597;5598;5599;5600;5601;5602;5603;7300;7301;7302;7303;7304;7305;7773;7774;9425;9426;9427;9428;9429;9430;9431;9432;9433;9434;9435;9436;9437;9438;17528;17529;17530;17531;17532;17533;17534;17535;21942;24810;24811;24812;24813;24814;24815;24816;24817;24818;24819;36356;36357;36358;36359;36360;36361;36362;36363;36364;36365;36366;36367;36368;36369;36370;36371;36372;36373;36374;3…	3791;3864;5602;7305;7774;9427;9438;17528;17535;21942;24813;24819;36373;37541;41036;44692;59052;64244;81573;81836;83715
>gnl|Amel_4.5|GB40744-PA	>gnl|Amel_4.5|GB40744-PA	1	1	1	>gnl|Amel_4.5|GB40744-PA	1	1	1	1	0	1	1	0	1	1	0	1	1	1.3	1.3	1.3	105.02	910	910		3	1	2.095E-14	0	1.3	1.3	60924000	0	53073000	7850600				128	7116	True	7512	42325;42326;42327;42328	28055;28056	28056
>gnl|Amel_4.5|GB40745-PA	>gnl|Amel_4.5|GB40745-PA	7	7	7	>gnl|Amel_4.5|GB40745-PA	1	7	7	7	7	1	7	7	1	7	7	1	7	27.9	27.9	27.9	29.684	262	262	21	1	15	1.2846E-35	27.9	3.8	27.9	1447600000	992930000	6574800	448040000				129	2573;2799;13026;13624;15582;17474;17778	True;True;True;True;True;True;True	2718;2961;13901;14551;16606;18596;18911	15537;15538;15539;15540;15541;17014;17015;17016;17017;17018;79261;79262;79263;79264;79265;82702;82703;82704;82705;82706;93540;93541;93542;93543;93544;93545;93546;104441;104442;104443;104444;104445;106285;106286;106287;106288;106289	10396;10397;10398;10399;10400;11390;11391;11392;11393;11394;52047;54186;54187;54188;61028;61029;61030;68088;69381;69382	10396;11390;52047;54186;61029;68088;69381
>gnl|Amel_4.5|GB40746-PA	>gnl|Amel_4.5|GB40746-PA	13	13	13	>gnl|Amel_4.5|GB40746-PA	1	13	13	13	9	4	10	9	4	10	9	4	10	33.3	33.3	33.3	51.528	459	459	24	11	19	8.2312E-69	24.2	10.2	26.4	3381600000	884790000	1615900000	880880000				130	62;63;1567;2778;3003;3611;6587;7976;9122;12464;13426;14854;19457	True;True;True;True;True;True;True;True;True;True;True;True;True	65;66;1661;2940;3175;3809;6954;8411;9655;13167;14344;15844;20691	399;400;401;402;403;9593;16867;16868;16869;16870;16871;16872;16873;16874;16875;16876;16877;18206;18207;18208;18209;18210;21684;21685;39254;47334;54309;54310;75253;75254;75255;75256;81559;81560;81561;81562;81563;81564;81565;89543;89544;89545;89546;89547;89548;89549;116164;116165;116166;116167;116168;116169;116170;116171	276;277;278;279;6553;11306;11307;11308;11309;11310;11311;11312;12129;12130;12131;12132;14404;14405;26021;31317;35964;35965;49447;49448;53485;53486;53487;58600;58601;58602;58603;58604;75985;75986	276;279;6553;11307;12129;14404;26021;31317;35965;49447;53485;58604;75985
>gnl|Amel_4.5|GB40747-PA	>gnl|Amel_4.5|GB40747-PA	4	4	4	>gnl|Amel_4.5|GB40747-PA	1	4	4	4	3	0	4	3	0	4	3	0	4	12	12	12	37.971	349	349	8		6	8.087E-23	9.5	0	12	623720000	268920000	0	354800000				131	15825;21108;21611;21707	True;True;True;True	16855;22425;22965;23062	94997;94998;94999;95000;95001;95002;125782;128473;128474;128475;128476;128910;128911;128912	61897;61898;61899;61900;61901;82300;84072;84073;84074;84357	61898;82300;84074;84357
>gnl|Amel_4.5|GB40748-PA	>gnl|Amel_4.5|GB40748-PA	2	2	2	>gnl|Amel_4.5|GB40748-PA	1	2	2	2	1	2	2	1	2	2	1	2	2	5	5	5	55.024	481	481	1	4	2	2.7644E-07	2.3	5	5	157460000	2324300	123520000	31608000				132	3597;5290	True;True	3795;5587	21609;21610;21611;21612;31766;31767;31768	14365;14366;14367;20946	14365;20946
>gnl|Amel_4.5|GB40750-PA	>gnl|Amel_4.5|GB40750-PA	1	1	1	>gnl|Amel_4.5|GB40750-PA	1	1	1	1	1	0	1	1	0	1	1	0	1	2.9	2.9	2.9	50.631	444	444	2		1	0.00030753	2.9	0	2.9	41861000	24949000	0	16913000				133	9465	True	10012	56435;56436;56437	37278	37278
>gnl|Amel_4.5|GB40758-PA	>gnl|Amel_4.5|GB40758-PA	2	2	2	>gnl|Amel_4.5|GB40758-PA	1	2	2	2	2	1	2	2	1	2	2	1	2	15.2	15.2	15.2	10.517	92	92	12	2	10	3.4418E-30	15.2	15.2	15.2	4335700000	2664800000	20382000	1650500000				134	9895;14162	True;True	10457;15120	59401;59402;59403;59404;59405;59406;59407;59408;59409;59410;59411;59412;59413;59414;85752;85753;85754;85755;85756;85757;85758;85759;85760;85761	39171;39172;39173;39174;39175;39176;39177;39178;39179;39180;39181;39182;39183;39184;39185;39186;56168;56169;56170;56171;56172;56173;56174;56175;56176	39185;56176
>gnl|Amel_4.5|GB40759-PA	>gnl|Amel_4.5|GB40759-PA	5	5	5	>gnl|Amel_4.5|GB40759-PA	1	5	5	5	5	1	5	5	1	5	5	1	5	30.6	30.6	30.6	15.807	144	144	15	1	15	5.3471E-28	30.6	7.6	30.6	11353000000	6750800000	15466000	4586600000				135	4430;8691;17464;17465;20302	True;True;True;True;True	4677;4678;9185;18586;18587;21587	26647;26648;26649;26650;26651;26652;26653;26654;26655;26656;26657;51673;51674;51675;51676;51677;51678;51679;104396;104397;104398;104399;104400;104401;104402;104403;104404;104405;104406;121415;121416	17560;17561;17562;17563;17564;17565;17566;17567;34151;34152;34153;34154;34155;34156;34157;34158;34159;68063;68064;68065;68066;68067;68068;68069;68070;68071;68072;79483	17563;34156;68064;68072;79483	61	24
>gnl|Amel_4.5|GB40765-PA	>gnl|Amel_4.5|GB40765-PA	3	3	3	>gnl|Amel_4.5|GB40765-PA	1	3	3	3	3	0	1	3	0	1	3	0	1	3.3	3.3	3.3	99.29	913	913	5		2	1.0481E-42	3.3	0	1.8	137610000	114780000	0	22835000				136	421;422;14127	True;True;True	437;438;15084	2581;2582;2583;2584;2585;2586;85525	1734;1735;1736;1737;56023	1734;1735;56023
>gnl|Amel_4.5|GB40767-PA	>gnl|Amel_4.5|GB40767-PA	9	9	9	>gnl|Amel_4.5|GB40767-PA	1	9	9	9	8	2	5	8	2	5	8	2	5	43	43	43	34.139	307	307	21	6	8	6.7674E-79	43	4.6	17.6	2016200000	1094100000	492800000	429260000				137	1546;4012;4631;4632;13465;15906;16464;18367;20725	True;True;True;True;True;True;True;True;True	1640;4229;4887;4888;14385;16943;17532;19531;22028	9505;24132;24133;24134;27912;27913;27914;27915;27916;27917;27918;27919;27920;27921;27922;27923;81763;95515;95516;95517;95518;95519;98834;98835;98836;98837;98838;98839;109906;109907;109908;123790;123791;123792;123793	6493;15917;15918;18399;18400;18401;18402;18403;18404;18405;18406;53607;62257;62258;62259;62260;62261;64474;64475;64476;71771;71772;81016;81017	6493;15918;18399;18406;53607;62259;64475;71771;81016
>gnl|Amel_4.5|GB40769-PA	>gnl|Amel_4.5|GB40769-PA	9	9	9	>gnl|Amel_4.5|GB40769-PA	1	9	9	9	9	9	2	9	9	2	9	9	2	38.9	38.9	38.9	28.704	262	262	23	31	2	9.1932E-35	38.9	38.9	9.5	12301000000	2301400000	9910600000	89402000				138	1659;2401;3800;5470;7884;8617;10173;19158;20489	True;True;True;True;True;True;True;True;True	1756;2539;4010;5786;8317;9109;10749;20370;21777	10039;10040;10041;10042;10043;10044;10045;10046;14462;14463;14464;14465;22881;22882;22883;22884;22885;22886;32926;32927;32928;32929;32930;32931;46876;46877;46878;46879;46880;46881;46882;46883;46884;46885;51220;51221;51222;51223;51224;51225;61363;61364;61365;61366;61367;61368;61369;114535;114536;114537;114538;114539;122421;122422;122423;122424	6861;6862;6863;6864;9725;9726;9727;9728;9729;15147;21787;21788;21789;21790;21791;31053;31054;31055;31056;31057;31058;31059;31060;31061;33866;33867;33868;33869;40448;40449;40450;40451;40452;74878;74879;80089;80090	6863;9726;15147;21790;31058;33868;40449;74879;80089
>gnl|Amel_4.5|GB40770-PA	>gnl|Amel_4.5|GB40770-PA	9	9	9	>gnl|Amel_4.5|GB40770-PA	1	9	9	9	7	6	8	7	6	8	7	6	8	35.7	35.7	35.7	28.095	252	252	21	26	14	1.4243E-43	31.7	21	32.9	12826000000	1177000000	9999600000	1649000000				139	3242;7064;8053;8054;16307;16878;19175;19453;20503	True;True;True;True;True;True;True;True;True	3431;7460;8491;8492;17369;17978;20391;20392;20687;21791	19696;19697;19698;19699;19700;19701;42045;42046;42047;47737;47738;47739;47740;47741;47742;47743;47744;47745;47746;47747;47748;47749;47750;47751;97870;97871;97872;97873;101381;101382;101383;101384;114628;114629;114630;114631;114632;114633;114634;114635;114636;114637;114638;114639;114640;116141;116142;116143;116144;116145;116146;116147;116148;116149;116150;116151;122518;122519;122520;122521;122522	13120;13121;27876;31598;31599;31600;31601;31602;31603;31604;63848;63849;66075;66076;74947;74948;74949;74950;74951;74952;74953;74954;74955;74956;75972;75973;75974;75975;75976;75977;75978;75979;75980;80141;80142;80143;80144;80145	13120;27876;31599;31602;63849;66076;74952;75976;80144	62	10
>gnl|Amel_4.5|GB40775-PA	>gnl|Amel_4.5|GB40775-PA	2	2	2	>gnl|Amel_4.5|GB40775-PA	1	2	2	2	1	0	2	1	0	2	1	0	2	4.5	4.5	4.5	74.331	661	661	1		2	7.6051E-06	1.8	0	4.5	32771000	3181400	0	29590000				140	1306;19993	True;True	1389;21259	8215;8216;119600	5579;78222;78223	5579;78223
>gnl|Amel_4.5|GB40776-PA	>gnl|Amel_4.5|GB40776-PA	1	1	1	>gnl|Amel_4.5|GB40776-PA	1	1	1	1	1	1	1	1	1	1	1	1	1	29	29	29	7.1911	62	62	4	2	4	1.3915E-23	29	29	29	342060000	178100000	44673000	119290000				141	2903	True	3068	17641;17642;17643;17644;17645;17646;17647;17648;17649;17650	11802;11803;11804;11805;11806;11807;11808	11808
>gnl|Amel_4.5|GB40777-PA	>gnl|Amel_4.5|GB40777-PA	8	8	8	>gnl|Amel_4.5|GB40777-PA	1	8	8	8	8	3	8	8	3	8	8	3	8	47.1	47.1	47.1	17.399	155	155	30	8	20	4.6236E-38	47.1	20.6	47.1	5309100000	2688500000	951970000	1668700000				142	1036;1037;5520;8412;10112;12954;17207;20926	True;True;True;True;True;True;True;True	1100;1101;5836;8879;10683;13802;18321;22234	6525;6526;6527;6528;6529;6530;6531;6532;6533;6534;33175;33176;33177;33178;33179;33180;33181;50010;50011;50012;50013;50014;50015;50016;50017;60872;60873;60874;60875;60876;60877;60878;60879;60880;60881;78763;78764;78765;78766;78767;78768;78769;78770;78771;103009;103010;103011;103012;103013;103014;103015;103016;103017;103018;124772;124773;124774;124775	4396;4397;4398;4399;21976;21977;21978;21979;21980;33095;33096;33097;40119;40120;40121;40122;40123;40124;40125;40126;40127;51756;51757;51758;51759;67128;67129;67130;67131;67132;81648;81649;81650	4397;4398;21977;33097;40126;51757;67130;81649
>gnl|Amel_4.5|GB40779-PA	>gnl|Amel_4.5|GB40779-PA	8	8	8	>gnl|Amel_4.5|GB40779-PA	1	8	8	8	8	7	8	8	7	8	8	7	8	24.7	24.7	24.7	37.178	332	332	22	17	13	6.0538E-32	24.7	20.8	24.7	6089400000	1686100000	3673900000	729300000				143	3818;3970;8370;8947;10328;11285;20406;20800	True;True;True;True;True;True;True;True	4029;4187;8836;9462;10921;11913;21693;22104;22105	22996;22997;22998;22999;23000;23001;23002;23003;23884;23885;23886;23887;49777;49778;49779;49780;49781;49782;53230;53231;53232;53233;53234;53235;62628;62629;62630;62631;62632;62633;62634;68486;68487;68488;68489;68490;68491;68492;122050;122051;122052;122053;122054;122055;122056;122057;124162;124163;124164;124165;124166;124167	15213;15214;15215;15216;15217;15772;15773;15774;15775;32941;32942;32943;32944;35237;35238;35239;35240;41408;41409;41410;45208;45209;45210;45211;45212;79868;79869;79870;79871;79872;79873;79874;81256;81257;81258;81259	15214;15773;32941;35238;41409;45208;79872;81259	63	298
>gnl|Amel_4.5|GB40783-PA	>gnl|Amel_4.5|GB40783-PA	12	12	12	>gnl|Amel_4.5|GB40783-PA	1	12	12	12	8	5	11	8	5	11	8	5	11	29.6	29.6	29.6	62.967	557	557	20	10	18	1.4478E-51	18	10.6	28.4	2830400000	421600000	963860000	1444900000				144	571;2989;8613;9815;11418;11824;12399;14760;17931;17998;19478;19633	True;True;True;True;True;True;True;True;True;True;True;True	597;3160;9105;10372;12053;12491;13101;15747;19070;19142;20713;20877	3480;3481;3482;3483;18146;18147;18148;18149;18150;18151;51208;51209;51210;51211;58876;69283;71528;71529;71530;71531;71532;71533;74843;74844;74845;74846;74847;74848;89010;89011;89012;89013;89014;89015;89016;107206;107207;107208;107209;107617;116286;116287;116288;116289;116290;116291;117267;117268	2311;12100;12101;33857;33858;33859;38853;45679;47108;47109;47110;49180;49181;49182;58282;69942;69943;70213;76059;76060;76766	2311;12100;33859;38853;45679;47110;49182;58282;69942;70213;76059;76766
>gnl|Amel_4.5|GB40785-PA	>gnl|Amel_4.5|GB40785-PA	4	4	4	>gnl|Amel_4.5|GB40785-PA	1	4	4	4	4	0	3	4	0	3	4	0	3	14.2	14.2	14.2	43.807	393	393	9		4	5.4828E-35	14.2	0	10.2	370380000	222060000	0	148320000				145	1381;2234;6015;16882	True;True;True;True	1466;2366;6349;17982	8638;8639;8640;13281;35989;35990;35991;35992;101403;101404;101405;101406;101407	5863;8926;23910;66088;66089	5863;8926;23910;66089
>gnl|Amel_4.5|GB40795-PA	>gnl|Amel_4.5|GB40795-PA	6	6	6	>gnl|Amel_4.5|GB40795-PA	1	6	6	6	6	3	5	6	3	5	6	3	5	53.4	53.4	53.4	12.065	103	103	27	11	18	4.4826E-62	53.4	24.3	49.5	7656900000	5951800000	222740000	1482300000				146	9309;9310;16381;17368;17369;19079	True;True;True;True;True;True	9849;9850;17446;18488;18489;20287;20288	55384;55385;55386;55387;55388;55389;55390;55391;55392;55393;55394;55395;55396;55397;55398;55399;55400;55401;55402;55403;55404;55405;55406;55407;55408;55409;55410;98340;98341;98342;98343;98344;98345;98346;98347;98348;98349;98350;98351;103867;103868;103869;103870;103871;103872;103873;103874;114093;114094;114095;114096;114097;114098;114099;114100;114101	36637;36638;36639;36640;36641;36642;36643;36644;36645;36646;36647;36648;36649;36650;64173;64174;64175;64176;64177;64178;64179;64180;64181;67716;67717;67718;67719;67720;67721;67722;74596;74597;74598;74599;74600;74601	36641;36649;64173;67716;67721;74598	64	29
>gnl|Amel_4.5|GB40797-PA	>gnl|Amel_4.5|GB40797-PA	1	1	1	>gnl|Amel_4.5|GB40797-PA	1	1	1	1	1	0	1	1	0	1	1	0	1	1.8	1.8	1.8	86.612	741	741	4		2	0.00018717	1.8	0	1.8	153530000	126910000	0	26622000				147	9659	True	10210	57678;57679;57680;57681;57682;57683	38067;38068	38068
>gnl|Amel_4.5|GB40805-PA	>gnl|Amel_4.5|GB40805-PA	4	4	4	>gnl|Amel_4.5|GB40805-PA	1	4	4	4	3	4	2	3	4	2	3	4	2	19.4	19.4	19.4	31.694	279	279	4	12	2	2.3009E-21	14.3	19.4	6.8	878630000	61204000	768960000	48463000				148	3260;7172;11047;18186	True;True;True;True	3449;7571;11668;19343	19796;19797;19798;19799;19800;42659;42660;42661;42662;42663;42664;66991;66992;66993;66994;66995;66996;108691	13187;28261;28262;28263;28264;44223;44224;44225;70924	13187;28263;44224;70924
>gnl|Amel_4.5|GB40806-PA	>gnl|Amel_4.5|GB40806-PA	12	12	12	>gnl|Amel_4.5|GB40806-PA	1	12	12	12	2	12	2	2	12	2	2	12	2	24.1	24.1	24.1	48.018	410	410	2	44	3	1.4347E-47	6.1	24.1	3.9	16242000000	23818000	16097000000	121370000				149	1369;2685;3741;5252;7420;9454;9477;10194;10637;12565;12846;12926	True;True;True;True;True;True;True;True;True;True;True;True	1454;2842;3946;5548;7832;10001;10025;10771;11245;13280;13281;13659;13763	8570;8571;8572;8573;8574;8575;8576;16322;16323;16324;16325;16326;16327;16328;22506;22507;22508;31577;31578;31579;44287;56359;56360;56361;56362;56363;56364;56491;56492;56493;61667;61668;61669;61670;61671;64509;64510;64511;75859;75860;75861;75862;75863;77960;77961;77962;78513;78514;78515	5827;5828;5829;5830;5831;5832;10946;10947;10948;10949;14940;14941;14942;20831;20832;29346;37236;37237;37238;37239;37321;37322;40721;40722;40723;42671;42672;42673;49863;49864;49865;49866;49867;49868;51221;51580	5829;10947;14940;20831;29346;37238;37321;40723;42671;49864;51221;51580	65;66	71;364
>gnl|Amel_4.5|GB40807-PA	>gnl|Amel_4.5|GB40807-PA	2	2	2	>gnl|Amel_4.5|GB40807-PA	1	2	2	2	2	0	2	2	0	2	2	0	2	7.8	7.8	7.8	34.198	306	306	6		4	1.1746E-16	7.8	0	7.8	348500000	211170000	0	137320000				150	8992;14537	True;True	9513;15510	53499;53500;53501;53502;53503;87673;87674;87675;87676;87677	35426;35427;35428;57409	35428;57409
>gnl|Amel_4.5|GB40808-PA	>gnl|Amel_4.5|GB40808-PA	77	77	77	>gnl|Amel_4.5|GB40808-PA	1	77	77	77	76	21	45	76	21	45	76	21	45	23.2	23.2	23.2	414.83	3567	3567	190	42	79	0	22.9	5.9	13.4	9187800000	6650600000	1373800000	1163500000				151	286;735;1147;1544;1837;2713;3017;3182;3586;4019;4194;4221;4228;4579;4654;5476;5738;6698;6973;6981;7428;7838;8358;8768;8778;8906;9040;9051;9129;9666;9673;10206;10462;10595;10607;10656;10716;10725;11354;11529;11675;11949;12052;12094;12116;12161;12213;12323;12782;13685;13716;13748;13783;14054;14163;14682;14997;15031;15346;15387;15421;15614;16001;16484;16766;17042;17060;17104;17120;17721;18263;18458;…	True;True;True;True;True;True;True;True;True;True;True;True;True;True;True;True;True;True;True;True;True;True;True;True;True;True;True;True;True;True;True;True;True;True;True;True;True;True;True;True;True;True;True;True;True;True;True;True;True;True;True;True;True;True;True;True;True;True;True;True;True;True;True;True;True;True;True;True;True;True;True;True;True;True;True;True;True	299;776;1219;1638;1948;2871;3189;3368;3784;4236;4420;4449;4458;4833;4913;5792;6062;7071;7361;7369;7840;8269;8824;9267;9277;9417;9568;9581;9662;10217;10224;10784;11064;11065;11203;11215;11265;11327;11336;11986;12188;12340;12623;12730;12777;12799;12848;12902;13019;13573;14613;14646;14679;14723;15011;15121;15665;15993;16028;16360;16402;16439;16638;17042;17554;17852;18147;18166;18213;18229;18854;1942…	1767;1768;1769;1770;4562;4563;4564;7170;7171;7172;7173;7174;7175;9497;9498;9499;9500;10926;16456;16457;16458;16459;18276;19331;19332;19333;19334;19335;19336;19337;19338;21556;21557;21558;21559;24190;25283;25284;25285;25286;25465;25466;25467;25493;25494;25495;25496;25497;27589;27590;27591;27592;28030;28031;28032;32972;32973;32974;32975;32976;34303;34304;34305;34306;39880;39881;39882;39883;41440;41…	1196;1197;1198;3002;3003;4879;4880;4881;4882;4883;6489;7423;11026;12179;12896;12897;14339;15967;16688;16811;16830;16831;16832;16833;18189;18190;18469;18470;21824;22771;22772;22773;26435;26436;27483;27505;27506;29370;30895;30896;32911;32912;34473;34474;34475;34476;34510;35081;35082;35083;35609;35661;35979;35980;35981;38096;38097;38110;38111;40764;41942;41943;41944;41945;41946;41947;42515;42516;425…	1196;3002;4882;6489;7423;11026;12179;12896;14339;15967;16688;16811;16830;18190;18470;21824;22772;26435;27483;27505;29370;30896;32911;34474;34510;35081;35609;35661;35980;38096;38110;40764;41945;42517;42560;42736;42913;42964;45427;46173;46642;47558;47923;48045;48094;48330;48493;48889;50952;54423;54555;54686;54862;55790;56177;58010;59092;59271;60277;60388;60472;61141;62592;64544;65634;66524;66593;66…	67	635
>gnl|Amel_4.5|GB40810-PA	>gnl|Amel_4.5|GB40810-PA	1	1	1	>gnl|Amel_4.5|GB40810-PA	1	1	1	1	0	0	1	0	0	1	0	0	1	5.8	5.8	5.8	26.804	225	225			1	0.079521	0	0	5.8	2352700	0	0	2352700	+			152	21631	True	22985	128561	84145	84145	68	158
>gnl|Amel_4.5|GB40816-PA	>gnl|Amel_4.5|GB40816-PA	5	5	5	>gnl|Amel_4.5|GB40816-PA	1	5	5	5	5	1	1	5	1	1	5	1	1	6.3	6.3	6.3	147.17	1300	1300	8	3	6	1.9893E-12	6.3	1.2	0.8	1879200000	361420000	96659000	1421100000				153	4788;10201;10736;11530;16030	True;True;True;True;True	5055;10778;11347;12189;17071	28792;61717;61718;61719;61720;65079;65080;65081;65082;65083;65084;65085;65086;69998;96169;96170;96171	18930;40752;43000;43001;43002;43003;43004;46175;62659	18930;40752;43001;46175;62659
>gnl|Amel_4.5|GB40824-PA	>gnl|Amel_4.5|GB40824-PA	19	19	19	>gnl|Amel_4.5|GB40824-PA	1	19	19	19	19	5	16	19	5	16	19	5	16	28.6	28.6	28.6	78.972	735	735	56	12	35	3.5255E-141	28.6	8.8	25.3	6372900000	4830000000	186560000	1356400000				154	140;3135;3141;4198;6529;8299;8634;8769;8801;9067;13065;13913;14869;14870;15033;15679;16312;19247;20233	True;True;True;True;True;True;True;True;True;True;True;True;True;True;True;True;True;True;True	148;3314;3321;3322;4424;6892;8758;9127;9268;9300;9597;13949;13950;14861;15861;15862;16030;16705;17374;20471;21512	818;819;820;821;822;18911;18912;18913;18914;18915;18951;18952;18953;18954;18955;18956;18957;18958;25303;25304;25305;25306;25307;38911;38912;38913;38914;38915;38916;38917;38918;49236;51336;51337;51338;51339;51340;51341;51342;51343;51344;52162;52163;52164;52165;52166;52167;52329;52330;52331;53983;53984;53985;53986;53987;53988;79524;79525;79526;79527;79528;79529;79530;79531;84384;84385;84386;84387;8…	543;12565;12566;12589;12590;12591;12592;16701;16702;25797;25798;25799;25800;32586;33937;33938;33939;33940;33941;33942;33943;33944;34477;34478;34479;34480;34620;35762;52203;52204;52205;52206;52207;55307;55308;55309;58638;58639;59274;59275;59276;59277;59278;61387;63860;63861;75274;75275;79161;79162;79163	543;12565;12592;16702;25799;32586;33937;34477;34620;35762;52203;55308;58638;58639;59275;61387;63861;75275;79161	69;70;71	231;563;645
>gnl|Amel_4.5|GB40837-PA	>gnl|Amel_4.5|GB40837-PA	8	8	8	>gnl|Amel_4.5|GB40837-PA	1	8	8	8	8	1	2	8	1	2	8	1	2	33.5	33.5	33.5	36.065	313	313	26	2	3	1.2519E-38	33.5	3.8	7	975870000	922210000	31971000	21687000				155	2548;3023;3820;5446;9774;12379;15105;18107	True;True;True;True;True;True;True;True	2692;3195;4031;5756;10330;13076;16112;19262	15373;15374;15375;15376;18302;18303;23009;23010;23011;32753;32754;32755;32756;32757;32758;58594;58595;58596;74727;74728;74729;74730;74731;91001;91002;91003;108242;108243;108244;108245;108246	10298;10299;12196;15219;15220;15221;21670;21671;21672;38702;49117;49118;49119;59554;59555;70642;70643	10298;12196;15220;21671;38702;49119;59555;70643
>gnl|Amel_4.5|GB40842-PA	>gnl|Amel_4.5|GB40842-PA	12	12	12	>gnl|Amel_4.5|GB40842-PA	1	12	12	12	11	2	9	11	2	9	11	2	9	25.6	25.6	25.6	70.335	637	637	31	3	17	8.8734E-78	24.5	3.9	21.2	2752600000	1896000000	255780000	600870000				156	3064;3419;4067;4847;12011;12730;13800;18118;18251;19772;21091;21318	True;True;True;True;True;True;True;True;True;True;True;True	3238;3612;4287;5116;12689;13503;14745;19273;19409;21026;22408;22646	18508;18509;20593;20594;20595;20596;20597;24524;29156;29157;29158;72590;72591;72592;72593;72594;77109;77110;77111;77112;83846;83847;83848;83849;83850;108318;108319;108320;108321;108322;109088;109089;109090;109091;109092;118135;118136;118137;118138;118139;125696;126866;126867;126868;126869;126870;126871;126872;126873;126874;126875	12319;13732;13733;13734;13735;13736;16177;19178;19179;47776;47777;50660;50661;54950;54951;70687;71198;71199;71200;77307;77308;77309;77310;77311;82233;82990;82991;82992;82993	12319;13736;16177;19179;47776;50660;54950;70687;71198;77310;82233;82993
>gnl|Amel_4.5|GB40845-PA	>gnl|Amel_4.5|GB40845-PA	17	17	17	>gnl|Amel_4.5|GB40845-PA	1	17	17	17	17	5	12	17	5	12	17	5	12	14.8	14.8	14.8	143.38	1287	1287	43	9	25	2.6665E-142	14.8	4	9.6	2395800000	1892000000	117320000	386470000				157	283;2467;3302;4120;4246;4308;6088;7619;12959;13832;14335;15065;15833;17512;20391;21419;21652	True;True;True;True;True;True;True;True;True;True;True;True;True;True;True;True;True	296;2609;3492;4342;4484;4553;6427;8037;13810;13811;14778;15301;16070;16865;18635;18636;21678;22764;23007	1757;14917;14918;20002;24834;24835;24836;25683;25684;25685;26024;26025;26026;26027;26028;26029;26030;36391;36392;45429;45430;45431;45432;78823;78824;78825;78826;78827;78828;78829;78830;78831;78832;78833;84006;84007;84008;84009;84010;84011;84012;84013;86695;86696;86697;86698;86699;90803;90804;90805;90806;95061;95062;95063;95064;95065;104657;104658;104659;104660;104661;104662;104663;104664;104665;1…	1191;10022;13333;16405;16406;16978;17164;17165;17166;17167;17168;24190;24191;30145;30146;30147;51786;51787;51788;51789;55047;55048;55049;55050;55051;55052;56770;56771;59403;59404;59405;59406;61946;61947;68220;68221;68222;68223;68224;79805;83392;84200	1191;10022;13333;16405;16978;17164;24191;30145;51786;55047;56771;59404;61947;68223;79805;83392;84200	72;73	864;1013
>gnl|Amel_4.5|GB40859-PA	>gnl|Amel_4.5|GB40859-PA	1	1	1	>gnl|Amel_4.5|GB40859-PA	1	1	1	1	1	0	0	1	0	0	1	0	0	0.7	0.7	0.7	201.09	1794	1794	1			3.4411E-05	0.7	0	0	0	0	0	0				158	16711	True	17792	100350	65457	65457
>gnl|Amel_4.5|GB40862-PA	>gnl|Amel_4.5|GB40862-PA	1	1	1	>gnl|Amel_4.5|GB40862-PA	1	1	1	1	1	0	1	1	0	1	1	0	1	6.7	6.7	6.7	18.205	149	149	2		2	0.0047902	6.7	0	6.7	85079000	40664000	0	44415000				159	401	True	417	2442;2443;2444;2445	1647	1647
>gnl|Amel_4.5|GB40865-PA	>gnl|Amel_4.5|GB40865-PA	38	38	38	>gnl|Amel_4.5|GB40865-PA	1	38	38	38	38	12	35	38	12	35	38	12	35	34	34	34	183.99	1657	1657	138	40	115	0	34	9.4	32.4	26174000000	15559000000	1883300000	8731600000				160	320;322;1328;1422;2424;3416;3484;3766;4110;4521;4522;4523;4558;4622;4806;4873;6097;8140;9169;9450;11187;12064;12597;13750;14009;14164;14479;15257;15369;15929;17191;17453;17800;18057;18479;20089;20090;20957	True;True;True;True;True;True;True;True;True;True;True;True;True;True;True;True;True;True;True;True;True;True;True;True;True;True;True;True;True;True;True;True;True;True;True;True;True;True	333;335;1411;1511;2562;2563;3609;3679;3973;4332;4771;4772;4773;4811;4812;4877;5075;5142;6436;6437;8586;9703;9994;9995;11812;11813;12744;13327;13328;14681;14964;15122;15450;16268;16383;16384;16967;18303;18304;18575;18934;19209;19654;21366;21367;22270	2001;2002;2003;2004;2005;2006;2007;2009;2010;2011;2012;2013;8322;8323;8324;8325;8326;8327;8328;8329;8330;8331;8332;8333;8334;8335;8801;8802;8803;8804;8805;8806;8807;14580;14581;14582;14583;14584;14585;14586;14587;14588;14589;20584;20585;20586;20587;20588;20950;20951;20952;22672;22673;22674;22675;22676;22677;22678;22679;22680;22681;22682;22683;22684;22685;22686;22687;22688;24769;24770;24771;24772;…	1367;1368;1369;1370;1371;1372;1373;1375;1376;1377;5651;5652;5653;5654;5655;5656;5657;5658;5659;5660;5974;5975;5976;5977;5978;5979;9786;9787;9788;9789;9790;13722;13723;13724;13725;13726;13727;13945;15037;15038;15039;15040;15041;15042;16359;16360;16361;16362;16363;16364;16365;17955;17956;17957;17958;17959;17960;17961;17962;17963;17964;17965;17966;17967;17968;17969;17970;17971;17972;17973;17974;1797…	1373;1375;5658;5979;9788;13724;13945;15041;16364;17960;17967;17976;18117;18339;19026;19267;24221;31918;36102;37188;44773;47971;50067;54690;55657;56178;57204;59996;60343;62330;67094;68035;69452;70488;72202;78603;78604;81805	74;75;76;77;78;79;80;81;82;83	100;481;500;561;613;615;860;990;1107;1654
>gnl|Amel_4.5|GB40866-PA	>gnl|Amel_4.5|GB40866-PA	35	31	18	>gnl|Amel_4.5|GB40866-PA	1	35	31	18	34	25	33	30	23	29	17	14	17	57.3	53	31.3	71.769	658	658	187	96	128	0	55.9	37.2	54.4	180990000000	108930000000	41205000000	30855000000				161	1073;1176;1233;1906;2658;4008;4605;5096;5103;5120;6765;7476;8234;8235;9082;9083;11394;12045;12788;13050;13052;13411;13982;14912;15314;15503;15659;16471;17298;17411;17964;18877;19009;19401;20790	True;True;True;True;True;True;False;True;True;True;True;True;False;False;True;True;True;True;False;True;True;True;True;True;True;True;True;True;True;True;True;True;True;True;True	1139;1252;1313;2020;2813;4225;4859;5382;5383;5391;5408;7140;7890;8685;8686;9613;9614;12027;12723;13580;13581;13930;13932;13933;14326;14327;14936;14937;15905;16328;16524;16525;16685;17539;18414;18532;19104;19105;20075;20215;20631;22094	6788;6789;6790;6791;6792;6793;6794;6795;6796;6797;6798;6799;6800;6801;6802;6803;6804;6805;6806;6807;6808;6809;6810;6811;7368;7369;7370;7371;7372;7373;7374;7375;7376;7377;7378;7379;7380;7381;7382;7383;7788;7789;7790;7791;7792;7793;7794;7795;7796;7797;11291;11292;11293;11294;11295;11296;11297;11298;11299;11300;11301;11302;16187;16188;16189;16190;16191;16192;16193;16194;16195;16196;16197;16198;16199…	4598;4599;4600;4601;4602;4603;4604;4605;4606;4607;4608;4609;4610;4611;4612;4613;4614;4615;4616;4617;4618;4619;4620;5016;5017;5018;5019;5020;5021;5022;5023;5024;5025;5026;5027;5330;5331;5332;5333;5334;5335;5336;5337;5338;7689;7690;7691;7692;7693;7694;7695;7696;7697;7698;10869;10870;10871;10872;15903;15904;15905;15906;15907;15908;15909;15910;15911;18291;18292;18293;18294;20267;20268;20269;20270;202…	4598;5018;5337;7694;10870;15903;18292;20275;20319;20377;26644;29684;32256;32269;35829;35833;45600;47894;50986;52132;52145;53443;55560;58800;60178;60774;61328;64486;67480;67869;70070;73792;74300;75843;81212	84;85;86;87;88;89;90	61;87;122;127;237;518;549
>gnl|Amel_4.5|GB40868-PA	>gnl|Amel_4.5|GB40868-PA	15	15	15	>gnl|Amel_4.5|GB40868-PA	1	15	15	15	14	6	14	14	6	14	14	6	14	21	21	21	61.417	519	519	64	17	47	2.4495E-118	19.3	11.8	21	19096000000	13731000000	1105900000	4259300000				162	3712;3998;7528;8688;10116;10658;12465;12466;13410;14628;15167;15168;17959;17960;21011	True;True;True;True;True;True;True;True;True;True;True;True;True;True;True	3915;4215;7943;9182;10688;10689;11267;13168;13169;14325;15608;15609;16177;16178;19099;19100;22326	22305;22306;22307;22308;22309;22310;22311;22312;22313;22314;22315;24036;24037;24038;24039;24040;24041;24042;44953;44954;44955;44956;44957;44958;44959;51649;51650;51651;51652;51653;51654;51655;51656;51657;51658;51659;51660;51661;51662;51663;51664;51665;60925;60926;60927;60928;60929;60930;60931;60932;60933;60934;60935;60936;60937;60938;60939;60940;60941;60942;60943;60944;64626;64627;64628;64629;646…	14797;14798;14799;14800;14801;14802;14803;14804;14805;14806;15860;15861;15862;15863;15864;15865;29857;29858;29859;29860;29861;29862;29863;34134;34135;34136;34137;34138;34139;34140;34141;34142;34143;34144;40171;40172;40173;40174;40175;40176;40177;40178;40179;40180;42741;42742;42743;42744;42745;42746;49449;49450;49451;49452;49453;49454;49455;53441;57808;57809;57810;57811;57812;57813;57814;57815;597…	14801;15860;29862;34138;40177;42745;49449;49452;53441;57811;59744;59748;70057;70060;81994	91;92	185;214
>gnl|Amel_4.5|GB40871-PA	>gnl|Amel_4.5|GB40871-PA	1	1	1	>gnl|Amel_4.5|GB40871-PA	1	1	1	1	1	0	0	1	0	0	1	0	0	3.7	3.7	3.7	34.435	322	322	2			1.4563E-05	3.7	0	0	18506000	18506000	0	0				163	8429	True	8896	50104;50105	33141	33141
>gnl|Amel_4.5|GB40875-PA	>gnl|Amel_4.5|GB40875-PA	9	9	9	>gnl|Amel_4.5|GB40875-PA	1	9	9	9	6	7	9	6	7	9	6	7	9	31.5	31.5	31.5	25.055	219	219	15	26	14	1.4055E-26	23.7	24.2	31.5	5660800000	412270000	4028100000	1220300000				164	146;400;5816;10291;10990;12842;20978;21303;21304	True;True;True;True;True;True;True;True;True	154;416;6141;10880;11610;13654;13655;22292;22631;22632	858;2436;2437;2438;2439;2440;2441;34712;34713;34714;34715;34716;34717;34718;62360;62361;62362;62363;62364;62365;62366;62367;62368;66606;77943;77944;77945;77946;77947;77948;77949;77950;77951;77952;77953;77954;125149;125150;125151;125152;125153;125154;125155;125156;125157;126800;126801;126802;126803;126804;126805;126806;126807;126808;126809	554;555;1644;1645;1646;23068;23069;41199;41200;41201;41202;43950;51216;51217;81877;81878;82944;82945;82946;82947;82948;82949;82950;82951;82952;82953	554;1644;23068;41200;43950;51217;81878;82947;82951	93	102
>gnl|Amel_4.5|GB40877-PA	>gnl|Amel_4.5|GB40877-PA	2	2	2	>gnl|Amel_4.5|GB40877-PA	1	2	2	2	2	1	2	2	1	2	2	1	2	11.5	11.5	11.5	19.28	174	174	5	5	5	1.3164E-06	11.5	5.2	11.5	635480000	201820000	245440000	188210000				165	19644;21480	True;True	20888;22828	117346;117347;117348;117349;117350;117351;117352;117353;117354;117355;127774;127775;127776;127777;127778	76824;76825;76826;76827;76828;83598	76828;83598
>gnl|Amel_4.5|GB40878-PA	>gnl|Amel_4.5|GB40878-PA	3	3	3	>gnl|Amel_4.5|GB40878-PA	1	3	3	3	3	1	2	3	1	2	3	1	2	2.6	2.6	2.6	169.06	1479	1479	8	3	4	1.8228E-25	2.6	0.7	1.8	241450000	179690000	30821000	30933000				166	3640;7930;12683	True;True;True	3840;8365;13441	21906;21907;21908;21909;47102;47103;47104;47105;47106;47107;47108;47109;47110;47111;76805	14571;14572;31178;31179;31180;31181;50481	14571;31181;50481
>gnl|Amel_4.5|GB40880-PA	>gnl|Amel_4.5|GB40880-PA	1	1	1	>gnl|Amel_4.5|GB40880-PA	1	1	1	1	1	1	1	1	1	1	1	1	1	0.6	0.6	0.6	176.32	1568	1568	3	2	2	0.0015718	0.6	0.6	0.6	43197000	24881000	14162000	4155200				167	11770	True	12435	71236;71237;71238;71239;71240;71241;71242	46922;46923	46923
>gnl|Amel_4.5|GB40881-PA	>gnl|Amel_4.5|GB40881-PA	6	6	6	>gnl|Amel_4.5|GB40881-PA	1	6	6	6	6	2	5	6	2	5	6	2	5	23.2	23.2	23.2	42.404	384	384	19	5	9	3.5896E-45	23.2	6.8	20.8	2038800000	1228300000	343190000	467280000				168	910;1476;2190;4527;12505;15367	True;True;True;True;True;True	958;1566;2319;4777;13208;16381	5749;5750;5751;9087;9088;9089;9090;9091;13042;13043;13044;13045;13046;13047;13048;13049;13050;27295;27296;27297;27298;27299;27300;27301;75472;75473;75474;75475;75476;92288;92289;92290;92291	3869;3870;3871;6175;6176;8760;8761;8762;8763;8764;17986;17987;49609;60334;60335;60336	3869;6175;8764;17986;49609;60334
>gnl|Amel_4.5|GB40882-PA	>gnl|Amel_4.5|GB40882-PA	3	3	3	>gnl|Amel_4.5|GB40882-PA	1	3	3	3	2	3	2	2	3	2	2	3	2	19.9	19.9	19.9	17.21	151	151	4	5	5	1.9112E-06	11.3	19.9	11.3	1024500000	151190000	590780000	282560000				169	6284;9606;17509	True;True;True	6632;10156;18632	37573;37574;37575;37576;37577;37578;37579;57333;104643;104644;104645;104646;104647;104648	24982;24983;24984;24985;37857;68214	24983;37857;68214
>gnl|Amel_4.5|GB40887-PA	>gnl|Amel_4.5|GB40887-PA	14	14	14	>gnl|Amel_4.5|GB40887-PA	1	14	14	14	13	10	12	13	10	12	13	10	12	53.5	53.5	53.5	26.133	226	226	62	27	27	1.2837E-107	53.1	33.6	53.1	24179000000	11286000000	11055000000	1837700000				170	305;904;8555;8824;9715;10642;14198;14199;14867;14868;15863;15864;19321;20379	True;True;True;True;True;True;True;True;True;True;True;True;True;True	318;952;9036;9037;9325;9326;10267;10268;11250;15159;15160;15859;15860;16895;16896;20548;21666	1859;1860;1861;1862;1863;1864;1865;1866;1867;5719;5720;5721;5722;5723;5724;5725;5726;50876;50877;50878;50879;50880;50881;50882;50883;50884;50885;50886;50887;52467;52468;52469;52470;52471;52472;52473;52474;52475;52476;52477;52478;52479;52480;58049;58050;58051;58052;58053;58054;58055;58056;58057;58058;58059;58060;58061;58062;58063;58064;64529;64530;64531;64532;64533;64534;64535;64536;64537;85985;85…	1267;1268;1269;1270;1271;1272;3848;3849;3850;3851;3852;3853;3854;3855;33644;33645;33646;34709;34710;34711;34712;34713;34714;34715;34716;34717;34718;38289;38290;38291;38292;38293;38294;42683;42684;42685;42686;42687;42688;56317;56318;56319;56320;56321;58632;58633;58634;58635;58636;58637;62063;62064;62065;62066;62067;62068;75550;75551;75552;75553;79757;79758;79759;79760;79761	1267;3850;33644;34718;38292;42687;56318;56321;58632;58633;62063;62068;75551;79759	94;95	54;75
>gnl|Amel_4.5|GB40891-PA	>gnl|Amel_4.5|GB40891-PA	1	1	1	>gnl|Amel_4.5|GB40891-PA	1	1	1	1	1	0	1	1	0	1	1	0	1	2.2	2.2	2.2	62.009	557	557	3		2	1.3559E-07	2.2	0	2.2	98574000	70101000	0	28473000				171	18729	True	19920	112079;112080;112081;112082;112083	73178	73178
>gnl|Amel_4.5|GB40904-PA	>gnl|Amel_4.5|GB40904-PA	2	2	2	>gnl|Amel_4.5|GB40904-PA	1	2	2	2	2	0	1	2	0	1	2	0	1	3.9	3.9	3.9	59.083	508	508	4		1	0.00042864	3.9	0	1.6	117380000	91607000	0	25769000				172	4900;17102	True;True	5171;18211	29467;29468;29469;29470;102441	19382;19383;19384;66753	19383;66753
>gnl|Amel_4.5|GB40907-PA	>gnl|Amel_4.5|GB40907-PA	7	7	7	>gnl|Amel_4.5|GB40907-PA	1	7	7	7	7	0	6	7	0	6	7	0	6	16.5	16.5	16.5	69.207	623	623	18		9	4.9769E-50	16.5	0	13.6	957110000	808700000	0	148410000				173	2800;13182;14610;14717;15109;17851;21279	True;True;True;True;True;True;True	2962;14081;15590;15702;16116;16117;18987;22607	17019;17020;17021;17022;17023;80164;80165;80166;80167;88163;88164;88790;88791;88792;91019;91020;91021;91022;106726;106727;106728;126704;126705;126706;126707;126708;126709	11395;11396;52603;57726;57727;58116;58117;58118;59563;59564;69643;82892;82893	11396;52603;57727;58116;59564;69643;82892	96	293
>gnl|Amel_4.5|GB40934-PA	>gnl|Amel_4.5|GB40934-PA	21	21	21	>gnl|Amel_4.5|GB40934-PA	1	21	21	21	21	7	21	21	7	21	21	7	21	68.6	68.6	68.6	43.055	385	385	75	16	62	0	68.6	17.9	68.6	22997000000	16142000000	636050000	6219300000				174	1169;2177;3505;3517;4177;4582;4982;4983;6192;9447;10470;10935;11583;12517;14452;14680;15238;15409;15410;15523;18148	True;True;True;True;True;True;True;True;True;True;True;True;True;True;True;True;True;True;True;True;True	1244;2305;3700;3712;4403;4836;5257;5258;6537;6538;9991;11073;11552;12245;13220;15422;15663;16248;16426;16427;16545;19305	7323;7324;7325;7326;7327;7328;7329;7330;12948;12949;12950;12951;12952;12953;12954;12955;12956;12957;12958;12959;21084;21085;21086;21087;21088;21089;21090;21091;21170;21171;21172;21173;21174;21175;21176;21177;21178;21179;25171;25172;25173;25174;25175;25176;25177;25178;25179;27601;27602;27603;27604;27605;29946;29947;29948;29949;29950;29951;29952;29953;29954;29955;36991;36992;36993;36994;36995;36996…	4988;4989;4990;4991;4992;4993;4994;8720;8721;8722;8723;8724;8725;8726;14018;14019;14020;14021;14022;14023;14073;14074;14075;14076;14077;16622;16623;16624;16625;16626;16627;18197;18198;18199;18200;18201;19688;19689;19690;19691;19692;19693;19694;24578;24579;24580;24581;24582;24583;24584;24585;24586;24587;37163;41975;41976;41977;43733;43734;43735;43736;43737;43738;46382;46383;46384;46385;46386;46387…	4994;8723;14022;14073;16625;18199;19688;19694;24579;37163;41976;43736;46385;49661;57137;58002;59934;60448;60451;60829;70785	97;98	272;358
>gnl|Amel_4.5|GB40939-PA	>gnl|Amel_4.5|GB40939-PA	2	2	2	>gnl|Amel_4.5|GB40939-PA	1	2	2	2	0	2	0	0	2	0	0	2	0	12.4	12.4	12.4	11.656	113	113		4		2.1538E-11	0	12.4	0	82523000	0	82523000	0				175	16214;16215	True;True	17269;17270	97324;97325;97326;97327	63504;63505;63506;63507	63505;63507
>gnl|Amel_4.5|GB40945-PA	>gnl|Amel_4.5|GB40945-PA	6	6	6	>gnl|Amel_4.5|GB40945-PA	1	6	6	6	4	2	6	4	2	6	4	2	6	20.1	20.1	20.1	47.047	418	418	13	7	14	3.5744E-30	15.1	6.2	20.1	697210000	216340000	198470000	282410000				176	299;1390;8113;10925;19251;20293	True;True;True;True;True;True	312;1476;8557;11542;20475;21578	1820;8674;8675;8676;8677;8678;8679;8680;48101;48102;48103;48104;66204;66205;115061;121319;121320;121321;121322;121323;121324;121325;121326;121327;121328;121329;121330;121331;121332;121333;121334;121335;121336;121337	1238;5891;5892;5893;31834;43700;75281;79416;79417;79418;79419;79420;79421;79422;79423	1238;5892;31834;43700;75281;79422
>gnl|Amel_4.5|GB40946-PA;>gnl|Amel_4.5|GB43748-PA	>gnl|Amel_4.5|GB40946-PA	6;1	6;1	6;1	>gnl|Amel_4.5|GB40946-PA	2	6	6	6	3	3	6	3	3	6	3	3	6	12.9	12.9	12.9	65.715	590	590;99	8	9	9	1.8677E-20	7.1	5.9	12.9	874090000	149090000	308500000	416510000				177	4201;5223;10337;11631;13619;18124	True;True;True;True;True;True	4427;5519;10930;12294;14545;14546;19279	25322;25323;25324;25325;31421;31422;31423;31424;62677;62678;62679;62680;62681;62682;70555;82677;82678;82679;82680;82681;82682;108339;108340;108341;108342;108343	16713;20734;20735;41439;41440;41441;41442;46524;54176;54177;70700	16713;20734;41439;46524;54177;70700	99	182
>gnl|Amel_4.5|GB40955-PA	>gnl|Amel_4.5|GB40955-PA	5	5	5	>gnl|Amel_4.5|GB40955-PA	1	5	5	5	5	1	5	5	1	5	5	1	5	20.6	20.6	20.6	27.082	243	243	10	2	9	1.4521E-11	20.6	4.9	20.6	751730000	572610000	11224000	167890000				178	2334;4319;6933;18070;19497	True;True;True;True;True	2470;4564;7319;19224;20733	13975;13976;13977;13978;26087;26088;26089;41202;41203;41204;41205;108066;108067;116423;116424;116425;116426;116427;116428;116429;116430	9419;17210;27328;27329;70530;76159;76160;76161;76162	9419;17210;27329;70530;76162
>gnl|Amel_4.5|GB40967-PA	>gnl|Amel_4.5|GB40967-PA	17	17	17	>gnl|Amel_4.5|GB40967-PA	1	17	17	17	16	4	9	16	4	9	16	4	9	37.3	37.3	37.3	63.821	560	560	32	8	9	1.0461E-97	36.1	8.9	15.9	4338200000	3823000000	366680000	148510000				179	297;1012;3612;3632;5141;6999;8720;14087;15411;16728;18127;19402;19515;20868;20897;20976;21075	True;True;True;True;True;True;True;True;True;True;True;True;True;True;True;True;True	310;1076;3810;3830;5430;7390;7391;9216;15044;16428;17810;19282;20632;20752;22176;22205;22290;22390	1817;1818;6415;6416;6417;21686;21687;21688;21689;21860;21861;30977;41668;41669;41670;41671;41672;41673;41674;51811;85341;85342;92491;100422;100423;100424;108354;108355;108356;115958;115959;115960;115961;115962;116546;116547;116548;116549;124495;124637;124638;124639;124640;124641;125145;125146;125147;125622;125623	1235;1236;4342;4343;14406;14407;14408;14537;14538;20452;27633;27634;34239;55906;55907;60453;65509;70707;70708;70709;75852;75853;76249;81471;81560;81561;81873;81874;81875;82182;82183	1235;4342;14407;14537;20452;27634;34239;55907;60453;65509;70707;75853;76249;81471;81560;81873;82182	100	238
>gnl|Amel_4.5|GB40976-PA	>gnl|Amel_4.5|GB40976-PA	37	37	25	>gnl|Amel_4.5|GB40976-PA	1	37	37	25	34	30	34	34	30	34	23	20	23	46.8	46.8	31.2	83.455	724	724	129	113	91	3.9084E-297	45.7	37.8	45.4	62535000000	17299000000	30998000000	14238000000				180	232;857;1078;1079;1859;1949;3340;3622;3623;3962;4089;4090;4468;6871;7104;7206;7221;7393;7851;8227;9236;9641;10890;10891;10906;10907;12318;12619;13873;15443;16720;18272;18411;21035;21036;21157;21566	True;True;True;True;True;True;True;True;True;True;True;True;True;True;True;True;True;True;True;True;True;True;True;True;True;True;True;True;True;True;True;True;True;True;True;True;True	244;903;1144;1145;1970;2065;2066;2067;3530;3820;3821;4178;4309;4310;4717;7253;7500;7605;7622;7623;7804;8283;8678;9773;10191;11506;11507;11522;11523;11524;13013;13014;13360;14819;16463;17802;19432;19578;22350;22351;22478;22479;22918	1445;1446;1447;1448;1449;1450;1451;5452;5453;5454;5455;5456;5457;5458;6825;6826;6827;6828;6829;6830;6831;6832;11020;11021;11022;11023;11024;11597;11598;11599;11600;11601;11602;11603;11604;11605;11606;11607;11608;20169;20170;20171;20172;20173;20174;20175;20176;20177;21788;21789;21790;21791;21792;21793;21794;21795;21796;21797;21798;21799;21800;21801;21802;21803;21804;21805;21806;21807;21808;21809;2…	967;968;969;970;971;3679;3680;3681;3682;3683;3684;4631;4632;7492;7493;7885;7886;7887;7888;7889;7890;7891;7892;13439;13440;13441;13442;13443;13444;13445;13446;14484;14485;14486;14487;14488;14489;14490;14491;14492;14493;14494;14495;14496;14497;14498;14499;14500;14501;15746;15747;15748;15749;15750;15751;15752;15753;15754;15755;15756;15757;15758;15759;15760;16235;16236;16237;16238;16239;16240;17752;1…	967;3679;4631;4632;7493;7891;13439;14484;14501;15754;16236;16240;17756;27085;28011;28382;28468;29265;30943;32228;36380;37986;43584;43589;43637;43641;48862;50191;55193;60571;65487;71363;71919;82073;82080;82455;83884	101;102;103;104;105;106	466;602;617;620;635;703
>gnl|Amel_4.5|GB40977-PA	>gnl|Amel_4.5|GB40977-PA	18	18	18	>gnl|Amel_4.5|GB40977-PA	1	18	18	18	13	14	17	13	14	17	13	14	17	19.4	19.4	19.4	100.99	892	892	31	44	25	3.7012E-63	13.7	15.1	17.8	7703000000	573670000	5810200000	1319100000				181	139;184;443;1552;4321;6377;8432;10358;11052;11057;12312;15358;15494;15878;17168;19110;20647;20840	True;True;True;True;True;True;True;True;True;True;True;True;True;True;True;True;True;True	147;194;460;1646;4566;6727;8899;10954;11673;11678;13007;16372;16514;16911;16912;18279;20320;21944;22148	812;813;814;815;816;817;1034;1035;1036;1037;1038;1039;1040;2683;2684;2685;9534;9535;9536;26096;26097;26098;26099;26100;38091;50118;50119;50120;62825;67022;67023;67024;67025;67026;67027;67059;67060;67061;67062;67063;67064;67065;67066;74325;74326;74327;74328;92244;92245;92246;92247;92248;92249;92250;92251;92977;92978;92979;92980;92981;92982;92983;92984;95316;95317;95318;95319;95320;95321;95322;9532…	542;664;665;666;1800;6506;6507;17220;17221;17222;17223;25319;33152;41532;44237;44238;44269;44270;48842;48843;60308;60309;60310;60311;60312;60313;60314;60715;60716;60717;60718;62122;62123;62124;62125;62126;62127;62128;62129;62130;62131;67006;67007;67008;74697;74698;80764;80765;81371;81372;81373;81374;81375;81376	542;666;1800;6506;17221;25319;33152;41532;44238;44270;48843;60308;60718;62127;67007;74698;80765;81372	107	8
>gnl|Amel_4.5|GB40978-PA	>gnl|Amel_4.5|GB40978-PA	14	14	14	>gnl|Amel_4.5|GB40978-PA	1	14	14	14	13	6	12	13	6	12	13	6	12	52.2	52.2	52.2	28.084	249	249	50	22	36	3.229E-88	52.2	32.1	43.8	16211000000	12072000000	1387700000	2751800000				182	102;103;1838;3323;3388;3857;5468;5605;6209;13145;14697;14698;19017;19824	True;True;True;True;True;True;True;True;True;True;True;True;True;True	108;109;1949;3513;3580;4069;5784;5924;6556;14042;14043;15682;15683;20223;21080	623;624;625;626;627;628;629;630;631;632;633;634;635;636;637;638;639;640;641;642;643;644;645;646;10927;10928;10929;10930;10931;10932;10933;20086;20087;20088;20089;20090;20091;20416;20417;23211;23212;23213;23214;23215;32919;32920;33631;33632;33633;33634;33635;33636;37136;37137;37138;37139;37140;37141;37142;37143;79984;79985;79986;79987;79988;79989;79990;79991;79992;79993;79994;79995;79996;79997;799…	420;421;422;423;424;425;426;427;428;429;430;431;432;433;434;7424;7425;7426;7427;7428;13389;13390;13391;13617;15349;21785;22345;22346;22347;22348;22349;24689;24690;24691;24692;24693;24694;24695;24696;24697;52492;52493;52494;52495;52496;52497;52498;52499;52500;52501;58055;58056;58057;58058;58059;74331;74332;74333;77543;77544;77545;77546;77547;77548;77549;77550;77551;77552;77553	420;432;7425;13391;13617;15349;21785;22349;24697;52498;58056;58059;74331;77543	108;109	107;205
>gnl|Amel_4.5|GB40986-PA	>gnl|Amel_4.5|GB40986-PA	5	5	5	>gnl|Amel_4.5|GB40986-PA	1	5	5	5	5	0	4	5	0	4	5	0	4	31.4	31.4	31.4	17.25	153	153	22		7	1.0799E-42	31.4	0	31.4	1873000000	1701900000	0	171030000				183	1867;1868;5971;6075;13448	True;True;True;True;True	1979;1980;6303;6412;14366;14367	11070;11071;11072;11073;11074;11075;35719;35720;35721;35722;36298;36299;36300;36301;36302;36303;36304;36305;81662;81663;81664;81665;81666;81667;81668;81669;81670;81671;81672	7526;7527;7528;7529;7530;7531;23716;23717;23718;24130;24131;24132;24133;53551;53552;53553;53554;53555;53556;53557	7529;7530;23717;24130;53555	110	65
>gnl|Amel_4.5|GB40997-PA	>gnl|Amel_4.5|GB40997-PA	3	3	3	>gnl|Amel_4.5|GB40997-PA	1	3	3	3	0	0	3	0	0	3	0	0	3	5.1	5.1	5.1	58.061	505	505			3	1.3427E-06	0	0	5.1	127500000	0	0	127500000				184	7088;9638;21244	True;True;True	7484;10188;22572	42175;57536;126539	27969;37980;82789	27969;37980;82789
>gnl|Amel_4.5|GB41015-PA;>gnl|Amel_4.5|GB51736-PA	>gnl|Amel_4.5|GB41015-PA	4;1	4;1	4;1	>gnl|Amel_4.5|GB41015-PA	2	4	4	4	4	1	4	4	1	4	4	1	4	13	13	13	30.682	332	332;190	9	3	9	1.228E-18	13	3.9	13	795510000	517500000	36343000	241670000				185	1133;14327;14384;18348	True;True;True;True	1204;15293;15351;19512	7096;7097;7098;7099;86647;86648;86649;86650;86651;86652;86653;86654;86655;86939;86940;109803;109804;109805;109806;109807;109808	4836;4837;56733;56734;56735;56736;56921;71708;71709;71710;71711	4836;56733;56921;71709
>gnl|Amel_4.5|GB41025-PA	>gnl|Amel_4.5|GB41025-PA	6	6	6	>gnl|Amel_4.5|GB41025-PA	1	6	6	6	5	0	5	5	0	5	5	0	5	21.3	21.3	21.3	39.04	333	333	14		9	3.4776E-65	21	0	18.9	693570000	543510000	0	150060000				186	1438;6093;6912;15811;16083;21584	True;True;True;True;True;True	1527;6432;7296;16840;17130;22937	8875;36414;36415;36416;41067;41068;41069;41070;94920;94921;96558;96559;96560;128314;128315;128316;128317;128318;128319;128320;128321;128322;128323	6023;24204;24205;27210;27211;61833;62904;62905;83968;83969;83970;83971	6023;24204;27211;61833;62904;83968
>gnl|Amel_4.5|GB41027-PA	>gnl|Amel_4.5|GB41027-PA	9	9	9	>gnl|Amel_4.5|GB41027-PA	1	9	9	9	9	2	9	9	2	9	9	2	9	57.8	57.8	57.8	21.197	185	185	49	3	36	3.407E-146	57.8	15.1	57.8	10123000000	7104600000	120860000	2897800000				187	1634;10574;11796;12615;12750;13347;13348;13804;15629	True;True;True;True;True;True;True;True;True	1731;11182;12463;13354;13355;13531;13532;14255;14256;14257;14749;16653	9932;9933;9934;9935;64126;64127;64128;64129;64130;64131;64132;64133;64134;64135;64136;64137;71372;71373;71374;71375;71376;71377;71378;71379;76298;76299;76300;76301;76302;76303;76304;76305;76306;76307;77270;77271;77272;77273;77274;77275;77276;77277;77278;77279;77280;77281;81126;81127;81128;81129;81130;81131;81132;81133;81134;81135;81136;81137;81138;81139;81140;81141;81142;81143;81144;83855;83856;8…	6791;42409;42410;42411;42412;42413;42414;42415;42416;42417;42418;47015;50160;50161;50162;50163;50164;50165;50166;50774;50775;50776;50777;50778;50779;50780;50781;53217;53218;53219;53220;53221;53222;53223;53224;53225;53226;53227;53228;53229;53230;53231;53232;54956;54957;54958;54959;54960;54961;54962;54963;54964;61194;61195;61196;61197;61198	6791;42410;47015;50164;50775;53217;53222;54960;61195	111;112;113	1;159;179
>gnl|Amel_4.5|GB41028-PA	>gnl|Amel_4.5|GB41028-PA	30	30	30	>gnl|Amel_4.5|GB41028-PA	1	30	30	30	25	22	29	25	22	29	25	22	29	51.9	51.9	51.9	59.511	547	547	71	74	75	4.9551E-271	44.8	35.1	50.5	107910000000	10147000000	37704000000	60056000000				188	1024;1086;1468;2534;2672;3254;3497;4087;4364;4712;6277;6444;6985;7190;8407;9025;10635;13548;14319;15053;15390;15747;15762;15830;17410;17676;18012;19975;20410;20542	True;True;True;True;True;True;True;True;True;True;True;True;True;True;True;True;True;True;True;True;True;True;True;True;True;True;True;True;True;True	1088;1152;1558;2677;2828;3443;3692;4307;4609;4971;6625;6795;7373;7589;8874;9553;11243;14469;14470;15284;16055;16405;16775;16790;16862;18531;18805;19156;21240;21697;21835	6470;6471;6472;6858;6859;6860;6861;6862;6863;6864;6865;6866;9040;9041;9042;9043;9044;9045;9046;9047;9048;15303;15304;15305;15306;15307;15308;15309;15310;15311;15312;16259;16260;16261;16262;16263;16264;16265;16266;16267;16268;16269;19758;19759;19760;19761;19762;19763;19764;19765;19766;21022;21023;21024;21025;24612;24613;24614;24615;24616;24617;26310;26311;26312;26313;26314;26315;28281;28282;28283;…	4369;4370;4650;4651;4652;4653;4654;4655;4656;4657;4658;4659;4660;6150;6151;6152;6153;6154;6155;6156;6157;6158;10254;10255;10256;10257;10258;10907;10908;10909;10910;10911;10912;10913;10914;10915;10916;10917;13163;13164;13165;13166;13167;13168;13169;13983;16229;16230;16231;16232;16233;17353;18613;18614;24942;24943;24944;25526;27525;27526;27527;27528;27529;27530;27531;27532;27533;28331;33078;33079;3…	4369;4660;6153;10258;10917;13168;13983;16232;17353;18613;24943;25526;27529;28331;33078;35560;42664;53887;56700;59348;60394;61623;61680;61924;67867;68921;70277;78151;79881;80304	114	89
>gnl|Amel_4.5|GB41029-PA	>gnl|Amel_4.5|GB41029-PA	2	2	2	>gnl|Amel_4.5|GB41029-PA	1	2	2	2	2	0	0	2	0	0	2	0	0	8.3	8.3	8.3	40.423	361	361	6			4.4651E-09	8.3	0	0	78815000	78815000	0	0				189	12013;12769	True;True	12691;13555	72598;72599;72600;77393;77394;77395	47779;47780;50889	47779;50889
>gnl|Amel_4.5|GB41030-PA	>gnl|Amel_4.5|GB41030-PA	8	8	8	>gnl|Amel_4.5|GB41030-PA	1	8	8	8	8	4	8	8	4	8	8	4	8	22.8	22.8	22.8	39.623	364	364	44	15	37	2.0669E-122	22.8	12.9	22.8	21926000000	13136000000	483710000	8306600000				190	1275;4474;5320;8509;8510;12833;12941;13741	True;True;True;True;True;True;True;True	1357;4723;5619;8982;8983;13642;13643;13783;13784;13785;14672	8037;8038;8039;8040;8041;8042;8043;8044;8045;8046;26967;26968;26969;26970;26971;26972;31957;31958;31959;31960;31961;31962;50564;50565;50566;50567;50568;50569;50570;50571;50572;50573;50574;50575;50576;50577;50578;50579;50580;50581;50582;50583;50584;50585;50586;50587;77861;77862;77863;77864;77865;77866;77867;77868;77869;77870;77871;77872;77873;77874;77875;77876;77877;77878;77879;77880;78655;78656;7…	5485;5486;5487;5488;5489;5490;17783;17784;17785;17786;21088;21089;33425;33426;33427;33428;33429;33430;33431;33432;33433;33434;33435;33436;33437;33438;51164;51165;51166;51167;51168;51169;51170;51171;51172;51173;51174;51175;51176;51177;51178;51179;51677;51678;51679;51680;51681;51682;51683;51684;51685;51686;51687;51688;51689;51690;51691;51692;54650;54651;54652;54653;54654;54655;54656;54657;54658;546…	5487;17785;21088;33434;33438;51175;51691;54665	115;116;117	219;226;265
>gnl|Amel_4.5|GB41039-PA	>gnl|Amel_4.5|GB41039-PA	3	3	3	>gnl|Amel_4.5|GB41039-PA	1	3	3	3	3	1	3	3	1	3	3	1	3	21.6	21.6	21.6	21.379	185	185	7	3	5	2.9298E-53	21.6	8.1	21.6	1688500000	229500000	1023000000	435920000				191	12368;13111;21519	True;True;True	13064;14006;22869	74646;74647;79785;79786;79787;79788;79789;79790;79791;127985;127986;127987;127988;127989;127990	49064;52367;52368;52369;52370;52371;52372;83734;83735;83736;83737;83738	49064;52370;83738
>gnl|Amel_4.5|GB41046-PA	>gnl|Amel_4.5|GB41046-PA	1	1	1	>gnl|Amel_4.5|GB41046-PA	1	1	1	1	0	1	1	0	1	1	0	1	1	2.9	2.9	2.9	42.875	382	382		4	1	0.00076106	0	2.9	2.9	56440000	0	52150000	4290100				192	10882	True	11498	65952;65953;65954;65955;65956	43550;43551	43550
>gnl|Amel_4.5|GB41068-PA	>gnl|Amel_4.5|GB41068-PA	5	5	5	>gnl|Amel_4.5|GB41068-PA	1	5	5	5	5	5	5	5	5	5	5	5	5	22.3	22.3	22.3	19.795	179	179	27	16	23	1.2918E-40	22.3	22.3	22.3	9067900000	4469100000	553940000	4044900000				193	5718;7019;9573;13520;15985	True;True;True;True;True	6042;7411;10122;14440;17026	34207;34208;34209;34210;34211;34212;34213;34214;34215;34216;41769;41770;41771;41772;41773;41774;41775;41776;41777;41778;41779;41780;41781;41782;41783;57148;57149;57150;57151;57152;57153;57154;57155;57156;57157;57158;57159;57160;57161;57162;57163;57164;57165;82094;82095;82096;82097;82098;82099;82100;82101;82102;95944;95945;95946;95947;95948;95949;95950;95951;95952;95953;95954;95955;95956;95957	22716;22717;22718;27694;27695;27696;27697;27698;27699;27700;27701;27702;27703;27704;27705;27706;37757;37758;37759;37760;37761;37762;37763;37764;37765;53796;53797;53798;53799;53800;53801;53802;53803;62511;62512;62513	22718;27699;37761;53798;62512
>gnl|Amel_4.5|GB41069-PA	>gnl|Amel_4.5|GB41069-PA	2	2	2	>gnl|Amel_4.5|GB41069-PA	1	2	2	2	1	1	1	1	1	1	1	1	1	3.9	3.9	3.9	87.189	797	797	5	1	2	6.0203E-10	1.9	2	1.9	321460000	288060000	0	33401000				194	6212;16509	True;True	6559;17580	37150;99093;99094;99095;99096;99097;99098;99099	24701;64644;64645;64646	24701;64645
>gnl|Amel_4.5|GB41073-PA	>gnl|Amel_4.5|GB41073-PA	4	4	4	>gnl|Amel_4.5|GB41073-PA	1	4	4	4	1	4	0	1	4	0	1	4	0	8	8	8	52.515	474	474	1	9		3.6047E-09	2.1	8	0	318990000	13609000	305390000	0				195	3982;13128;19859;20170	True;True;True;True	4199;14025;21118;21448	23933;79861;118759;118760;118761;118762;120613;120614;120615;120616	15799;52415;77692;78907;78908;78909	15799;52415;77692;78908
>gnl|Amel_4.5|GB41075-PA	>gnl|Amel_4.5|GB41075-PA	9	9	9	>gnl|Amel_4.5|GB41075-PA	1	9	9	9	8	0	7	8	0	7	8	0	7	17	17	17	88.718	801	801	18		13	4.8809E-38	13.4	0	13.4	658220000	394770000	0	263450000				196	5564;5610;11632;11714;15688;17335;18903;20259;20752	True;True;True;True;True;True;True;True;True	5881;5930;12295;12379;16714;18452;20103;21539;22056	33432;33433;33434;33435;33652;33653;33654;33655;70556;70557;70558;70559;70942;94206;94207;94208;94209;94210;94211;103707;113054;113055;113056;113057;113058;113059;121127;121128;121129;121130;123914	22211;22212;22213;22359;46525;46526;46527;46528;46749;61423;61424;61425;61426;67637;73889;73890;73891;79298;79299;79300;79301;81090	22211;22359;46525;46749;61425;67637;73891;79301;81090
>gnl|Amel_4.5|GB41076-PA	>gnl|Amel_4.5|GB41076-PA	3	3	3	>gnl|Amel_4.5|GB41076-PA	1	3	3	3	2	2	2	2	2	2	2	2	2	12	12	12	34.462	309	309	5	5	4	6.0107E-22	9.1	6.5	9.1	593610000	313180000	63503000	216930000				197	10941;12001;12479	True;True;True	11558;12678;13182	66290;66291;66292;72528;72529;75326;75327;75328;75329;75330;75331;75332;75333;75334	43754;43755;43756;47747;47748;49493;49494;49495;49496;49497;49498;49499	43755;47747;49493
>gnl|Amel_4.5|GB41080-PA	>gnl|Amel_4.5|GB41080-PA	5	5	5	>gnl|Amel_4.5|GB41080-PA	1	5	5	5	5	4	3	5	4	3	5	4	3	13.3	13.3	13.3	56.457	498	498	13	10	5	2.1425E-30	13.3	10.6	5.6	850800000	371680000	401610000	77497000				198	1184;1989;5340;8396;16076	True;True;True;True;True	1261;2111;5639;8862;17123	7426;7427;7428;7429;7430;11856;11857;11858;11859;11860;32091;32092;32093;32094;32095;32096;32097;32098;49915;49916;49917;49918;49919;96501;96502;96503;96504;96505	5061;5062;5063;8031;21175;21176;21177;33034;33035;33036;33037;33038;62865	5062;8031;21177;33037;62865
>gnl|Amel_4.5|GB41084-PA	>gnl|Amel_4.5|GB41084-PA	2	2	2	>gnl|Amel_4.5|GB41084-PA	1	2	2	2	2	1	2	2	1	2	2	1	2	26.7	26.7	26.7	8.8745	75	75	8	4	4	2.249E-06	26.7	10.7	26.7	469720000	91378000	218040000	160300000				199	3803;5452	True;True	4013;5763	22898;22899;22900;22901;22902;22903;22904;22905;22906;22907;22908;22909;22910;32834;32835;32836	15151;15152;15153;15154;15155;21739;21740	15154;21740
>gnl|Amel_4.5|GB41128-PA	>gnl|Amel_4.5|GB41128-PA	6	6	6	>gnl|Amel_4.5|GB41128-PA	1	6	6	6	6	3	6	6	3	6	6	3	6	20.3	20.3	20.3	34.532	310	310	27	7	22	1.2133E-26	20.3	10.3	20.3	3050700000	2160800000	143530000	746370000				200	4640;5189;8402;13379;19318;20612	True;True;True;True;True;True	4896;4897;5480;8869;14290;14291;20544;20545;21909	27951;27952;27953;27954;27955;27956;27957;27958;27959;27960;27961;27962;27963;27964;31205;31206;31207;31208;31209;31210;31211;31212;31213;31214;49953;49954;49955;49956;49957;49958;49959;81318;81319;81320;81321;81322;81323;81324;81325;81326;81327;115473;115474;115475;115476;115477;115478;115479;115480;115481;115482;123204;123205;123206;123207;123208	18424;18425;18426;18427;18428;18429;18430;18431;20604;20605;20606;20607;20608;20609;20610;33064;33065;33066;53339;53340;53341;53342;75541;75542;75543;75544;75545;75546;75547;80661;80662;80663;80664	18429;20605;33066;53342;75543;80661	118;119;120	112;143;303
>gnl|Amel_4.5|GB41131-PA	>gnl|Amel_4.5|GB41131-PA	1	1	1	>gnl|Amel_4.5|GB41131-PA	1	1	1	1	0	0	1	0	0	1	0	0	1	3	3	3	37.476	329	329			1	2.7009E-07	0	0	3	35317000	0	0	35317000				201	11374	True	12006	69009	45489	45489
>gnl|Amel_4.5|GB41134-PA	>gnl|Amel_4.5|GB41134-PA	2	2	2	>gnl|Amel_4.5|GB41134-PA	1	2	2	2	2	1	2	2	1	2	2	1	2	6.9	6.9	6.9	27.203	232	232	4	2	2	0.00017808	6.9	3.9	6.9	199080000	102010000	60016000	37048000				202	7224;10801	True;True	7626;11414	43008;43009;43010;43011;43012;65423;65424;65425	28476;28477;43199;43200	28477;43199
>gnl|Amel_4.5|GB41139-PA	>gnl|Amel_4.5|GB41139-PA	8	8	8	>gnl|Amel_4.5|GB41139-PA	1	8	8	8	8	1	8	8	1	8	8	1	8	48.9	48.9	48.9	20.244	174	174	26	1	23	2.7975E-35	48.9	4	48.9	3371000000	2110700000	11628000	1248700000				203	1630;1631;7973;9689;13272;13719;17945;21023	True;True;True;True;True;True;True;True	1727;1728;8408;10240;10241;14176;14649;19084;22338	9912;9913;9914;9915;9916;9917;9918;9919;9920;9921;47324;47325;47326;47327;47328;47329;57896;57897;57898;57899;57900;57901;57902;80726;80727;83271;83272;83273;83274;83275;83276;83277;83278;83279;83280;83281;107293;107294;107295;107296;107297;107298;107299;107300;125383;125384;125385;125386;125387;125388	6776;6777;6778;6779;6780;6781;6782;6783;6784;31314;38200;38201;52961;52962;54559;54560;54561;54562;54563;54564;54565;54566;54567;54568;69998;69999;70000;70001;70002;82031;82032;82033	6777;6783;31314;38200;52962;54560;70002;82033	121	115
>gnl|Amel_4.5|GB41143-PA	>gnl|Amel_4.5|GB41143-PA	7	7	7	>gnl|Amel_4.5|GB41143-PA	1	7	7	7	3	2	7	3	2	7	3	2	7	21.9	21.9	21.9	45.886	398	398	3	4	9	9.4399E-33	8.3	5.8	21.9	1034500000	39312000	65472000	929680000				204	3394;5283;5296;8119;13376;13927;19076	True;True;True;True;True;True;True	3586;5580;5593;8563;14287;14876;20284	20469;31724;31790;31791;48120;48121;48122;48123;81301;81302;81303;81304;81305;84472;84473;114079	13648;20919;20961;31847;53325;53326;53327;55349;55350;74585	13648;20919;20961;31847;53326;55350;74585
>gnl|Amel_4.5|GB41147-PA	>gnl|Amel_4.5|GB41147-PA	13	13	13	>gnl|Amel_4.5|GB41147-PA	1	13	13	13	13	5	9	13	5	9	13	5	9	20.9	20.9	20.9	70.225	602	602	38	14	15	1.3872E-75	20.9	5.1	14.3	4207300000	2898700000	956840000	351770000				205	1623;1985;2814;4492;6996;9460;9630;11557;18620;20842;20951;20952;21670	True;True;True;True;True;True;True;True;True;True;True;True;True	1720;2107;2977;4742;7387;10007;10180;12218;19804;22150;22264;22265;23025	9879;9880;9881;9882;9883;11844;11845;11846;17123;17124;17125;17126;27081;27082;27083;27084;27085;27086;27087;41648;41649;41650;41651;41652;41653;41654;41655;41656;41657;41658;56392;56393;56394;56395;56396;56397;56398;56399;57493;57494;57495;57496;57497;57498;70155;70156;70157;111429;111430;111431;111432;124369;124370;124371;124372;124990;124991;124992;124993;124994;124995;124996;128719;128720;128…	6750;6751;6752;8024;8025;11455;17862;17863;17864;17865;17866;17867;17868;27620;27621;27622;27623;27624;27625;37253;37254;37255;37256;37958;46274;72781;72782;72783;81381;81382;81383;81384;81774;81775;81776;81777;81778;84235;84236;84237	6752;8024;11455;17862;27620;37256;37958;46274;72782;81384;81774;81777;84236
>gnl|Amel_4.5|GB41150-PA	>gnl|Amel_4.5|GB41150-PA	12	12	12	>gnl|Amel_4.5|GB41150-PA	1	12	12	12	9	8	12	9	8	12	9	8	12	42.5	42.5	42.5	30.332	280	280	27	21	17	7.4651E-40	37.1	25.4	42.5	4510200000	594620000	2150300000	1765300000				206	466;1144;1436;4714;5395;6710;6757;8045;9394;11401;12146;19047	True;True;True;True;True;True;True;True;True;True;True;True	485;1216;1525;4973;5699;7083;7132;8481;9936;12036;12831;20254	2806;2807;2808;2809;7151;7152;7153;8871;28287;28288;28289;28290;32477;32478;32479;32480;32481;32482;32483;32484;32485;32486;32487;39933;39934;39935;39936;39937;40155;40156;40157;40158;40159;40160;40161;47655;47656;47657;47658;47659;47660;55947;55948;55949;55950;55951;55952;55953;55954;55955;55956;69218;69219;69220;69221;73366;73367;73368;73369;73370;113909;113910;113911;113912;113913	1894;4868;4869;4870;6020;18616;21456;21457;21458;26463;26614;31546;36988;36989;36990;36991;36992;36993;36994;36995;36996;45634;48260;74473;74474;74475;74476;74477	1894;4868;6020;18616;21457;26463;26614;31546;36992;45634;48260;74475
>gnl|Amel_4.5|GB41151-PA	>gnl|Amel_4.5|GB41151-PA	9	9	9	>gnl|Amel_4.5|GB41151-PA	1	9	9	9	9	0	7	9	0	7	9	0	7	48.3	48.3	48.3	31.339	265	265	17		13	4.2032E-86	48.3	0	39.2	1273000000	710690000	0	562270000				207	3118;7383;7551;8392;10769;11118;11119;14970;21114	True;True;True;True;True;True;True;True;True	3294;7794;7967;8858;11381;11741;11742;15965;22431	18794;18795;44114;44115;44116;45089;45090;45091;49895;65264;65265;65266;65267;67366;67367;67368;67369;67370;67371;67372;67373;67374;90178;90179;90180;90181;90182;90183;125800;125801	12497;29237;29238;29936;33017;43109;43110;44471;44472;44473;44474;44475;58994;58995;58996;58997;82314	12497;29238;29936;33017;43110;44471;44472;58994;82314	122	98
>gnl|Amel_4.5|GB41154-PA	>gnl|Amel_4.5|GB41154-PA	3	3	3	>gnl|Amel_4.5|GB41154-PA	1	3	3	3	3	1	2	3	1	2	3	1	2	11.8	11.8	11.8	39.284	348	348	5	2	2	7.4985E-13	11.8	5.7	6	172880000	83969000	22753000	66158000				208	6235;13579;13793	True;True;True	6582;14502;14738	37278;37279;37280;82430;82431;82432;83803;83804;83805	24783;24784;54024;54924	24784;54024;54924
>gnl|Amel_4.5|GB41157-PA	>gnl|Amel_4.5|GB41157-PA	1	1	1	>gnl|Amel_4.5|GB41157-PA	1	1	1	1	0	0	1	0	0	1	0	0	1	3.9	3.9	3.9	28.98	255	255			1	0.0054749	0	0	3.9	39038000	0	0	39038000				209	11186	True	11811	67816	44768	44768
>gnl|Amel_4.5|GB41158-PA	>gnl|Amel_4.5|GB41158-PA	2	2	2	>gnl|Amel_4.5|GB41158-PA	1	2	2	2	2	0	0	2	0	0	2	0	0	15.7	15.7	15.7	31.855	280	280	2			5.6508E-09	15.7	0	0	52643000	52643000	0	0				210	12041;14229	True;True	12719;15191	72762;86154	47880;56418	47880;56418
>gnl|Amel_4.5|GB41161-PA	>gnl|Amel_4.5|GB41161-PA	3	3	3	>gnl|Amel_4.5|GB41161-PA	1	3	3	3	3	2	3	3	2	3	3	2	3	33.3	33.3	33.3	12.019	108	108	10	6	8	8.2353E-15	33.3	17.6	33.3	856140000	498040000	116360000	241730000				211	6352;7636;10222	True;True;True	6701;8055;10802	37961;37962;37963;37964;37965;37966;37967;45500;45501;45502;45503;61845;61846;61847;61848;61849;61850;61851;61852;61853;61854;61855;61856;61857	25241;25242;30191;40838;40839;40840;40841;40842;40843;40844	25242;30191;40843
>gnl|Amel_4.5|GB41174-PA	>gnl|Amel_4.5|GB41174-PA	1	1	1	>gnl|Amel_4.5|GB41174-PA	1	1	1	1	1	0	0	1	0	0	1	0	0	0.8	0.8	0.8	147.04	1330	1330	1			0.0018485	0.8	0	0	33316000	33316000	0	0				212	6594	True	6961	39290	26044	26044
>gnl|Amel_4.5|GB41176-PA	>gnl|Amel_4.5|GB41176-PA	5	5	5	>gnl|Amel_4.5|GB41176-PA	1	5	5	5	5	1	1	5	1	1	5	1	1	18.9	18.9	18.9	33.785	297	297	9	2	2	1.2945E-18	18.9	2.7	2.7	239950000	218530000	5059600	16365000				213	1792;18009;18299;20315;20837	True;True;True;True;True	1903;19153;19460;21600;22145	10712;10713;107679;109459;109460;121482;121483;121484;121485;121486;121487;121488;124345	7294;70264;71484;79524;79525;81364	7294;70264;71484;79524;81364
>gnl|Amel_4.5|GB41183-PA	>gnl|Amel_4.5|GB41183-PA	5	5	5	>gnl|Amel_4.5|GB41183-PA	1	5	5	5	5	0	5	5	0	5	5	0	5	46.4	46.4	46.4	19.656	168	168	32		20	1.7047E-130	46.4	0	46.4	11650000000	8688500000	0	2961200000				214	9290;10473;14281;17475;17501	True;True;True;True;True	9830;11077;11078;15245;18597;18623;18624	55300;55301;55302;55303;55304;55305;55306;55307;55308;55309;55310;63543;63544;63545;63546;63547;63548;63549;63550;63551;63552;63553;86423;86424;86425;86426;86427;86428;86429;86430;86431;104446;104447;104448;104449;104450;104451;104452;104453;104454;104455;104456;104457;104458;104612;104613;104614;104615;104616;104617;104618;104619	36586;36587;36588;36589;36590;36591;36592;36593;36594;42009;42010;42011;42012;42013;42014;42015;42016;42017;56588;56589;56590;56591;56592;56593;68089;68090;68091;68092;68093;68094;68095;68096;68097;68098;68099;68100;68101;68184;68185;68186;68187;68188;68189;68190;68191;68192;68193;68194	36586;42016;56588;68094;68184	123;124	42;60
>gnl|Amel_4.5|GB41196-PA	>gnl|Amel_4.5|GB41196-PA	1	1	1	>gnl|Amel_4.5|GB41196-PA	1	1	1	1	1	0	0	1	0	0	1	0	0	0.3	0.3	0.3	583.1	5287	5287	2			9.1584E-05	0.3	0	0	18168000	18168000	0	0				215	4334	True	4579	26158;26159	17263	17263
>gnl|Amel_4.5|GB41198-PA	>gnl|Amel_4.5|GB41198-PA	4	4	4	>gnl|Amel_4.5|GB41198-PA	1	4	4	4	3	3	3	3	3	3	3	3	3	32.1	32.1	32.1	14.563	131	131	9	8	8	2.9451E-79	29	25.2	29	4610100000	1060900000	2450100000	1099100000				216	2993;7284;12873;20553	True;True;True;True	3164;7692;13698;21846	18168;18169;18170;43438;43439;43440;43441;43442;43443;43444;43445;78189;78190;78191;78192;122827;122828;122829;122830;122831;122832;122833;122834;122835;122836	12109;12110;12111;28783;28784;51363;51364;51365;51366;80372;80373;80374;80375;80376;80377;80378;80379;80380	12110;28784;51366;80380
>gnl|Amel_4.5|GB41203-PA	>gnl|Amel_4.5|GB41203-PA	21	21	21	>gnl|Amel_4.5|GB41203-PA	1	21	21	21	21	1	21	21	1	21	21	1	21	80.7	80.7	80.7	29.53	269	269	78	2	106	0	80.7	4.1	80.7	107150000000	25551000000	43523000	81554000000				217	1654;1658;1776;4891;5442;5443;8034;9411;10004;10143;12492;12493;13268;14445;16102;17736;18653;19234;19235;21438;21696	True;True;True;True;True;True;True;True;True;True;True;True;True;True;True;True;True;True;True;True;True	1751;1755;1884;5162;5752;5753;8470;9953;10572;10717;13195;13196;14172;15415;17150;18869;19841;20455;20456;20457;20458;22783;23051	10014;10015;10016;10017;10018;10019;10036;10037;10038;10603;10604;10605;10606;10607;10608;10609;10610;10611;10612;10613;29416;29417;29418;29419;29420;29421;32728;32729;32730;32731;32732;32733;32734;32735;32736;32737;32738;32739;32740;32741;32742;32743;32744;47612;47613;47614;47615;47616;47617;47618;47619;47620;47621;56047;56048;56049;56050;56051;56052;56053;56054;60121;60122;60123;60124;60125;601…	6840;6841;6842;6843;6844;6845;6846;6857;6858;6859;6860;7211;7212;7213;7214;7215;7216;19339;19340;19341;19342;19343;19344;19345;19346;21648;21649;21650;21651;21652;21653;21654;21655;21656;21657;21658;21659;21660;21661;21662;31511;31512;31513;31514;31515;31516;31517;31518;31519;31520;31521;31522;31523;31524;31525;31526;37053;37054;37055;37056;37057;39657;39658;39659;39660;39661;39662;39663;39664;39…	6842;6860;7213;19340;21660;21661;31524;37057;39662;40263;49562;49571;52947;57109;62989;69250;72918;75210;75222;83470;84331	125	136
>gnl|Amel_4.5|GB41205-PA	>gnl|Amel_4.5|GB41205-PA	1	1	1	>gnl|Amel_4.5|GB41205-PA	1	1	1	1	0	1	0	0	1	0	0	1	0	1.8	1.8	1.8	57.367	505	505		3		0.0014122	0	1.8	0	1033300000	0	1033300000	0				218	16695	True	17776	100281;100282;100283	65417	65417
>gnl|Amel_4.5|GB41213-PA	>gnl|Amel_4.5|GB41213-PA	2	2	2	>gnl|Amel_4.5|GB41213-PA	1	2	2	2	2	0	0	2	0	0	2	0	0	16.9	16.9	16.9	15.303	130	130	3			7.3111E-05	16.9	0	0	59363000	59363000	0	0				219	15162;19871	True;True	16172;21132	91277;91278;118853	59725;77733	59725;77733
>gnl|Amel_4.5|GB41225-PA	>gnl|Amel_4.5|GB41225-PA	1	1	1	>gnl|Amel_4.5|GB41225-PA	1	1	1	1	1	1	1	1	1	1	1	1	1	4.5	4.5	4.5	27.013	264	264	5	1	3	0.0037809	4.5	4.5	4.5	636730000	429110000	11985000	195640000				220	14556	True	15529	87800;87801;87802;87803;87804;87805;87806;87807;87808	57472;57473	57473
>gnl|Amel_4.5|GB41227-PA	>gnl|Amel_4.5|GB41227-PA	12	12	12	>gnl|Amel_4.5|GB41227-PA	1	12	12	12	12	2	11	12	2	11	12	2	11	45.2	45.2	45.2	33.196	290	290	35	3	41	3.1105E-71	45.2	6.9	41	5738800000	1516500000	13794000	4208500000				221	1653;4046;6600;7655;10097;10382;10932;11812;12745;18053;19266;20401	True;True;True;True;True;True;True;True;True;True;True;True	1750;4264;6968;8075;10667;10978;11549;12479;13524;13525;19205;20490;21688	10010;10011;10012;10013;24379;24380;24381;24382;24383;24384;39323;39324;39325;39326;39327;39328;45586;45587;60764;60765;60766;60767;60768;60769;62950;62951;62952;62953;62954;62955;62956;62957;66240;66241;66242;66243;66244;66245;71458;71459;71460;71461;71462;71463;71464;71465;71466;71467;71468;71469;71470;71471;77243;77244;77245;77246;77247;77248;77249;77250;77251;77252;107975;107976;115164;115165…	6838;6839;16087;16088;16089;26067;26068;26069;30248;30249;40067;40068;41603;41604;41605;41606;41607;41608;43725;43726;43727;43728;47058;47059;47060;47061;47062;47063;47064;47065;47066;47067;47068;50764;50765;50766;70459;70460;75356;75357;75358;75359;75360;75361;75362;79837	6839;16089;26069;30248;40067;41604;43727;47059;50765;70459;75356;79837	126	134
>gnl|Amel_4.5|GB41231-PA	>gnl|Amel_4.5|GB41231-PA	3	3	3	>gnl|Amel_4.5|GB41231-PA	1	3	3	3	3	1	3	3	1	3	3	1	3	15.3	15.3	15.3	20.251	177	177	9	2	11	1.1647E-08	15.3	6.8	15.3	1900400000	1354200000	12764000	533490000				222	4602;4920;5312	True;True;True	4856;5192;5611	27725;27726;27727;27728;27729;27730;29583;29584;29585;29586;29587;29588;29589;31868;31869;31870;31871;31872;31873;31874;31875;31876	18284;18285;18286;19457;19458;19459;19460;21009;21010;21011;21012;21013;21014	18284;19457;21011
>gnl|Amel_4.5|GB41233-PA	>gnl|Amel_4.5|GB41233-PA	1	1	1	>gnl|Amel_4.5|GB41233-PA	1	1	1	1	0	0	1	0	0	1	0	0	1	0.9	0.9	0.9	108	990	990			1	0.0069932	0	0	0.9	7121100	0	0	7121100				223	12099	True	12782	73056	48052	48052
>gnl|Amel_4.5|GB41239-PA	>gnl|Amel_4.5|GB41239-PA	27	27	27	>gnl|Amel_4.5|GB41239-PA	1	27	27	27	27	18	21	27	18	21	27	18	21	28.5	28.5	28.5	140.15	1217	1217	82	43	51	5.3387E-207	28.5	16	20.1	11079000000	8369800000	991590000	1717800000				224	276;538;3374;3795;3987;4549;4578;7801;7831;7956;9153;10672;10677;11198;12929;13801;14550;15150;15151;15263;16099;16151;17830;18035;18602;18764;19273	True;True;True;True;True;True;True;True;True;True;True;True;True;True;True;True;True;True;True;True;True;True;True;True;True;True;True	289;560;3566;4004;4005;4204;4801;4832;8230;8262;8391;9686;11281;11286;11824;13767;14746;15523;16160;16161;16274;17147;17201;18964;18965;19185;19186;19784;19957;20497	1719;1720;1721;1722;1723;1724;1725;3254;3255;3256;3257;3258;3259;3260;20352;22854;22855;22856;22857;22858;23950;23951;23952;23953;27438;27439;27440;27441;27442;27443;27585;27586;27587;27588;46404;46405;46406;46407;46408;46568;46569;46570;46571;46572;46573;46574;46575;46576;47247;47248;47249;47250;47251;47252;47253;54473;54474;54475;54476;54477;54478;54479;64713;64714;64715;64737;64738;64739;64740…	1165;1166;2156;2157;2158;2159;13575;15134;15135;15136;15817;15818;18089;18090;18187;18188;30747;30843;30844;30845;30846;30847;31269;31270;31271;36062;42784;42785;42801;44810;44811;44812;51595;54952;54953;57464;59690;59691;59692;59693;59694;59695;59696;59697;59698;59699;59700;59701;59702;60017;60018;60019;60020;60021;62968;62969;63255;63256;69539;69540;69541;69542;69543;69544;69545;69546;69547;695…	1165;2157;13575;15134;15817;18089;18187;30747;30844;31271;36062;42784;42801;44811;51595;54952;57464;59690;59698;60017;62968;63255;69539;70402;72697;73291;75382	127;128;129	754;1047;1116
>gnl|Amel_4.5|GB41249-PA	>gnl|Amel_4.5|GB41249-PA	11	11	11	>gnl|Amel_4.5|GB41249-PA	1	11	11	11	11	4	9	11	4	9	11	4	9	32.5	32.5	32.5	36.535	320	320	29	6	16	8.3304E-48	32.5	10.6	24.7	1366800000	942650000	197160000	227010000				225	235;1023;2026;3300;4784;7729;7907;7955;9254;9682;20223	True;True;True;True;True;True;True;True;True;True;True	247;1087;2149;3490;5051;8154;8341;8390;9793;10233;21502	1464;1465;1466;1467;1468;1469;6467;6468;6469;12070;12071;12072;12073;12074;19996;19997;28778;28779;28780;28781;28782;28783;45975;45976;45977;45978;45979;45980;46994;46995;46996;46997;46998;46999;47245;47246;55101;55102;55103;55104;55105;55106;55107;57822;57823;57824;57825;57826;57827;120916;120917	976;977;978;4368;8173;8174;8175;8176;13328;13329;18923;18924;18925;30475;30476;30477;30478;30479;31119;31120;31121;31122;31268;36454;38135;38136;38137;38138;38139;38140;79129	976;4368;8173;13329;18925;30475;31119;31268;36454;38135;79129
>gnl|Amel_4.5|GB41250-PA	>gnl|Amel_4.5|GB41250-PA	10	10	10	>gnl|Amel_4.5|GB41250-PA	1	10	10	10	10	3	7	10	3	7	10	3	7	19.6	19.6	19.6	85.695	777	777	26	4	13	1.1109E-123	19.6	3.3	14.5	1800900000	1406700000	168520000	225760000				226	2987;3326;4479;11433;11933;12097;17391;17889;18587;20418	True;True;True;True;True;True;True;True;True;True	3158;3516;4728;12070;12607;12780;18511;19026;19769;21705	18134;18135;18136;18137;18138;18139;18140;20099;20100;20101;26996;26997;26998;26999;27000;69363;69364;69365;69366;69367;72176;72177;72178;72179;72180;72181;72182;73051;73052;103989;106972;106973;106974;106975;111199;111200;111201;111202;111203;122091;122092;122093;122094	12095;13397;13398;13399;17803;17804;17805;45755;47514;48049;48050;67797;69794;69795;69796;69797;72619;72620;72621;79892	12095;13397;17804;45755;47514;48050;67797;69794;72619;79892
>gnl|Amel_4.5|GB41257-PA	>gnl|Amel_4.5|GB41257-PA	13	13	13	>gnl|Amel_4.5|GB41257-PA	1	13	13	13	13	4	13	13	4	13	13	4	13	24.9	24.9	24.9	71.967	663	663	46	7	29	2.6228E-155	24.9	6.8	24.9	5557000000	4385400000	92187000	1079400000				227	2211;2631;6118;8812;12251;14149;15056;15827;15828;16160;19241;20066;21468	True;True;True;True;True;True;True;True;True;True;True;True;True	2341;2342;2785;6459;9311;12943;15107;16059;16857;16858;16859;16860;17212;20465;21343;22816	13135;13136;13137;13138;13139;13140;13141;13142;13143;16006;16007;16008;16009;16010;36556;36557;36558;36559;52381;52382;52383;52384;52385;73992;73993;73994;73995;73996;85662;85663;85664;85665;85666;90735;90736;90737;90738;90739;90740;90741;95004;95005;95006;95007;95008;95009;95010;95011;95012;95013;95014;95015;95016;95017;95018;95019;95020;95021;97027;97028;97029;97030;97031;97032;97033;97034;970…	8819;8820;8821;8822;8823;8824;8825;10749;10750;10751;10752;10753;24306;34656;34657;34658;48639;48640;56102;56103;56104;56105;59359;59360;59361;59362;61903;61904;61905;61906;61907;61908;61909;61910;61911;61912;61913;61914;61915;61916;61917;63306;63307;63308;63309;63310;75257;75258;75259;75260;78516;83556;83557;83558;83559;83560	8819;10750;24306;34656;48640;56103;59359;61903;61913;63306;75257;78516;83558	130;131	271;483
>gnl|Amel_4.5|GB41266-PA	>gnl|Amel_4.5|GB41266-PA	2	2	2	>gnl|Amel_4.5|GB41266-PA	1	2	2	2	1	2	1	1	2	1	1	2	1	4.3	4.3	4.3	58.568	517	517	3	4	2	1.2102E-06	1.9	4.3	1.9	205300000	110660000	66544000	28098000				228	2387;12581	True;True	2524;13306	14346;14347;14348;76036;76037;76038;76039;76040;76041	9656;49988	9656;49988
>gnl|Amel_4.5|GB41270-PA	>gnl|Amel_4.5|GB41270-PA	9	9	9	>gnl|Amel_4.5|GB41270-PA	1	9	9	9	9	1	8	9	1	8	9	1	8	56.4	56.4	56.4	28.806	257	257	25	1	24	1.5313E-94	56.4	3.5	52.5	6899300000	4221200000	12418000	2665700000				229	1775;6864;7320;13313;14568;15190;15919;21672;21677	True;True;True;True;True;True;True;True;True	1882;1883;7245;7729;14219;15546;16200;16957;23027;23032	10590;10591;10592;10593;10594;10595;10596;10597;10598;10599;10600;10601;10602;40816;40817;40818;40819;40820;40821;43639;43640;43641;43642;43643;43644;43645;43646;80973;80974;80975;87908;87909;87910;87911;87912;91396;95594;95595;95596;95597;128729;128730;128731;128758;128759;128760;128761;128762;128763;128764	7200;7201;7202;7203;7204;7205;7206;7207;7208;7209;7210;27046;27047;27048;27049;27050;27051;28890;28891;28892;53114;57544;57545;59805;59806;62298;62299;62300;62301;62302;62303;62304;62305;84241;84242;84243;84263;84264;84265;84266;84267;84268;84269	7205;27050;28890;53114;57544;59805;62299;84241;84266	132	190
>gnl|Amel_4.5|GB41275-PA;>gnl|Amel_4.5|GB46334-PA	>gnl|Amel_4.5|GB41275-PA;>gnl|Amel_4.5|GB46334-PA	6;6	6;6	6;6	>gnl|Amel_4.5|GB41275-PA;>gnl|Amel_4.5|GB46334-PA	2	6	6	6	6	3	5	6	3	5	6	3	5	38.9	38.9	38.9	18.468	157	157;208	16	6	9	1.2523E-30	38.9	19.7	33.1	1419900000	962890000	104180000	352850000				230	4916;13681;17214;18608;18670;18671	True;True;True;True;True;True	5188;14609;18328;19790;19791;19859;19860	29553;29554;29555;83059;83060;83061;83062;83063;103051;111333;111334;111335;111336;111337;111338;111339;111340;111757;111758;111759;111760;111761;111762;111763;111764;111765;111766;111767;111768;111769;111770	19428;19429;19430;54408;54409;54410;54411;67158;72726;72727;72728;72729;72983;72984;72985;72986	19428;54408;67158;72729;72984;72985	133	93
>gnl|Amel_4.5|GB41280-PA	>gnl|Amel_4.5|GB41280-PA	3	3	3	>gnl|Amel_4.5|GB41280-PA	1	3	3	3	3	0	2	3	0	2	3	0	2	6.6	6.6	6.6	64.282	563	563	6		3	4.6511E-07	6.6	0	4.6	206470000	182860000	0	23609000				231	6958;7590;15784	True;True;True	7346;8008;16813	41332;41333;45285;45286;45287;45288;94748;94749;94750	27412;27413;30051;61736	27413;30051;61736
>gnl|Amel_4.5|GB41282-PA	>gnl|Amel_4.5|GB41282-PA	3	3	3	>gnl|Amel_4.5|GB41282-PA	1	3	3	3	3	0	1	3	0	1	3	0	1	3.3	3.3	3.3	116.96	1048	1048	5		1	2.5175E-07	3.3	0	0.9	59275000	57513000	0	1762000				232	7423;13847;17936	True;True;True	7835;14793;19075	44304;84077;84078;107253;107254;107255	29359;55099;55100;69976	29359;55099;69976
>gnl|Amel_4.5|GB41283-PA	>gnl|Amel_4.5|GB41283-PA	1	1	1	>gnl|Amel_4.5|GB41283-PA	1	1	1	1	0	0	1	0	0	1	0	0	1	8.3	8.3	8.3	18.979	168	168			1	7.9815E-06	0	0	8.3	18449000	0	0	18449000				233	20774	True	22078	124022	81176	81176
>gnl|Amel_4.5|GB41284-PA	>gnl|Amel_4.5|GB41284-PA	1	1	1	>gnl|Amel_4.5|GB41284-PA	1	1	1	1	1	0	0	1	0	0	1	0	0	10.9	10.9	10.9	12.197	110	110	1			0.0058692	10.9	0	0	0	0	0	0				234	6686	True	7057	39832	26402	26402
>gnl|Amel_4.5|GB41285-PA	>gnl|Amel_4.5|GB41285-PA	3	3	3	>gnl|Amel_4.5|GB41285-PA	1	3	3	3	3	0	0	3	0	0	3	0	0	21.6	21.6	21.6	24.287	208	208	3			6.3134E-08	21.6	0	0	133130000	133130000	0	0				235	15134;16608;17238	True;True;True	16143;17686;18352	91161;99758;103161	59654;65104;67231	59654;65104;67231
>gnl|Amel_4.5|GB41289-PA	>gnl|Amel_4.5|GB41289-PA	2	2	2	>gnl|Amel_4.5|GB41289-PA	1	2	2	2	2	0	2	2	0	2	2	0	2	13.2	13.2	13.2	18.596	167	167	11		7	2.3402E-20	13.2	0	13.2	2588200000	2431000000	0	157260000				236	10618;13184	True;True	11226;14083	64374;64375;64376;64377;64378;64379;64380;64381;64382;64383;64384;64385;64386;80174;80175;80176;80177;80178	42577;42578;42579;42580;42581;42582;42583;42584;52607;52608;52609	42578;52609
>gnl|Amel_4.5|GB41301-PA	>gnl|Amel_4.5|GB41301-PA	18	17	17	>gnl|Amel_4.5|GB41301-PA	1	18	17	17	18	10	16	17	9	15	17	9	15	53.6	53.6	53.6	33.756	323	323	58	29	33	9.9737E-96	53.6	26	51.1	9052200000	4791800000	1780000000	2480400000				237	1825;2073;2522;3524;6384;10727;11455;12468;16079;16081;16612;16613;16616;16617;17062;18122;18178;19568	True;True;True;True;True;True;True;True;False;True;True;True;True;True;True;True;True;True	1936;2196;2665;3719;6734;11338;12093;13171;17126;17128;17690;17691;17694;17695;18168;19277;19335;20806	10870;10871;10872;10873;10874;10875;12299;12300;12301;12302;12303;15217;15218;15219;15220;15221;15222;15223;15224;21195;21196;21197;38120;38121;38122;38123;38124;38125;38126;38127;65028;65029;65030;65031;65032;65033;69505;69506;69507;69508;69509;69510;69511;75272;75273;75274;75275;75276;96522;96523;96524;96525;96526;96527;96528;96529;96530;96531;96532;96533;96552;96553;96554;96555;96556;99776;997…	7388;7389;7390;7391;7392;8295;8296;8297;10210;10211;10212;14087;25336;25337;25338;25339;42966;42967;42968;45851;45852;45853;45854;45855;49459;49460;62878;62879;62880;62881;62882;62883;62884;62885;62902;65113;65114;65115;65116;65117;65118;65119;65120;65121;65122;65123;65124;65125;65126;65127;65137;65138;65139;65140;65141;65142;65143;65144;65145;65146;65147;65148;65149;65150;66608;66609;70694;70695…	7388;8295;10211;14087;25337;42966;45854;49460;62880;62902;65114;65122;65140;65150;66608;70694;70890;76455
>gnl|Amel_4.5|GB41303-PA	>gnl|Amel_4.5|GB41303-PA	6	6	6	>gnl|Amel_4.5|GB41303-PA	1	6	6	6	6	3	6	6	3	6	6	3	6	75.6	75.6	75.6	10.36	90	90	34	8	29	6.5419E-61	75.6	40	75.6	17186000000	9581300000	504500000	7100300000				238	1831;1854;14671;15868;16066;21336	True;True;True;True;True;True	1942;1965;15653;15654;16900;17112;17113;22667;22668	10894;10895;10896;10897;10898;10899;10990;10991;10992;10993;10994;10995;10996;10997;10998;10999;11000;11001;88529;88530;88531;88532;88533;88534;88535;88536;88537;88538;88539;88540;88541;88542;88543;88544;88545;88546;88547;95258;95259;95260;95261;95262;95263;95264;95265;95266;96429;96430;96431;96432;96433;96434;96435;96436;96437;96438;96439;96440;96441;126967;126968;126969;126970;126971;126972;126…	7402;7403;7404;7405;7406;7468;7469;7470;7471;7472;7473;7474;7475;7476;7477;57969;57970;57971;57972;57973;57974;57975;57976;57977;57978;57979;57980;57981;57982;62083;62084;62085;62086;62087;62088;62089;62090;62091;62820;62821;62822;62823;62824;62825;62826;83062;83063;83064;83065;83066;83067;83068;83069;83070	7406;7474;57969;62083;62824;83065	134;135;136	18;33;69
>gnl|Amel_4.5|GB41304-PA	>gnl|Amel_4.5|GB41304-PA	3	3	3	>gnl|Amel_4.5|GB41304-PA	1	3	3	3	1	2	2	1	2	2	1	2	2	4.3	4.3	4.3	89.184	776	776	3	6	2	3.4847E-09	1.4	3.2	2.4	124550000	5979700	87759000	30814000				239	10805;11050;14707	True;True;True	11418;11671;15692	65445;67014;67015;67016;88731;88732;88733;88734;88735;88736;88737	43213;44233;44234;44235;58084;58085;58086	43213;44235;58084
>gnl|Amel_4.5|GB41308-PA;>gnl|Amel_4.5|GB41306-PA;>gnl|Amel_4.5|GB43029-PA	>gnl|Amel_4.5|GB41308-PA;>gnl|Amel_4.5|GB41306-PA;>gnl|Amel_4.5|GB43029-PA	28;28;22	28;28;22	2;2;2	>gnl|Amel_4.5|GB41308-PA;>gnl|Amel_4.5|GB41306-PA;>gnl|Amel_4.5|GB43029-PA	3	28	28	2	25	18	28	25	18	28	2	0	2	74.2	74.2	5.9	41.784	376	376;376;332	212	148	281	0	73.9	43.4	74.2	1473200000000	352460000000	282520000000	838220000000				240	498;1487;1488;1657;1779;2569;2588;2870;2871;3863;3938;6946;7345;7346;8172;8173;9284;9451;10395;10457;14442;14725;14726;15529;17583;18834;19183;21412	True;True;True;True;True;True;True;True;True;True;True;True;True;True;True;True;True;True;True;True;True;True;True;True;True;True;True;True	519;1578;1579;1754;1888;1889;1890;2713;2714;2733;2734;3033;3034;4075;4153;4154;7332;7754;7755;7756;7757;8619;8620;9824;9996;9997;10991;10992;11059;15412;15710;15711;16552;18708;20030;20400;22755;22756	3022;3023;3024;3025;3026;3027;3028;3029;3030;3031;3032;3033;3034;9161;9162;9163;9164;9165;9166;9167;9168;9169;9170;9171;9172;9173;9174;9175;9176;9177;9178;9179;9180;9181;9182;9183;9184;9185;9186;9187;9188;9189;9190;9191;9192;10027;10028;10029;10030;10031;10032;10033;10034;10035;10624;10625;10626;10627;10628;10629;10630;10631;10632;10633;10634;10635;10636;10637;10638;10639;10640;10641;10642;10643;…	2012;2013;2014;2015;2016;2017;2018;2019;2020;2021;2022;2023;2024;2025;2026;2027;2028;2029;6225;6226;6227;6228;6229;6230;6231;6232;6233;6234;6235;6236;6237;6238;6239;6240;6241;6242;6243;6244;6245;6246;6247;6248;6249;6250;6251;6252;6253;6254;6255;6256;6257;6258;6259;6260;6261;6262;6263;6264;6265;6266;6267;6268;6269;6270;6271;6272;6273;6274;6275;6276;6849;6850;6851;6852;6853;6854;6855;6856;7224;7225…	2012;6236;6273;6852;7238;10388;10497;11643;11671;15374;15690;27359;29062;29086;32047;32064;36560;37208;41677;41935;57098;58160;58171;60853;68508;73615;75002;83339	137;138;139;140;141;142;143;144	45;48;83;191;228;270;284;306
>gnl|Amel_4.5|GB41311-PA	>gnl|Amel_4.5|GB41311-PA	7	1	1	>gnl|Amel_4.5|GB41311-PA	1	7	1	1	5	7	6	0	1	0	0	1	0	44.1	7.5	7.5	10.392	93	93		6		1.979E-48	41.9	44.1	43	670830000	0	670830000	0				241	1657;3863;8172;8173;9410;14725;14726	False;False;False;False;True;False;False	1754;4075;8619;8620;9952;15710;15711	10027;10028;10029;10030;10031;10032;10033;10034;10035;23250;23251;23252;23253;23254;23255;23256;23257;23258;48416;48417;48418;48419;48420;48421;48422;48423;48424;48425;48426;48427;48428;48429;48430;48431;48432;48433;48434;48435;48436;48437;48438;48439;48440;48441;48442;48443;48444;56041;56042;56043;56044;56045;56046;88830;88831;88832;88833;88834;88835;88836;88837;88838;88839;88840;88841;88842;888…	6849;6850;6851;6852;6853;6854;6855;6856;15371;15372;15373;15374;15375;15376;15377;15378;15379;15380;15381;15382;15383;15384;32041;32042;32043;32044;32045;32046;32047;32048;32049;32050;32051;32052;32053;32054;32055;32056;32057;32058;32059;32060;32061;32062;32063;32064;32065;32066;32067;32068;37048;37049;37050;37051;37052;58149;58150;58151;58152;58153;58154;58155;58156;58157;58158;58159;58160;58161…	6852;15374;32047;32064;37049;58160;58171
>gnl|Amel_4.5|GB41332-PA	>gnl|Amel_4.5|GB41332-PA	13	13	13	>gnl|Amel_4.5|GB41332-PA	1	13	13	13	12	11	9	12	11	9	12	11	9	26.7	26.7	26.7	72.598	621	621	23	27	13	4.3272E-46	24.2	23.8	17.7	3782500000	671000000	2690600000	420910000				242	3554;4081;8261;11254;12203;15911;16758;17099;18254;18483;21084;21216;21621	True;True;True;True;True;True;True;True;True;True;True;True;True	3752;4301;8713;8714;11881;12892;16948;17844;18207;19412;19658;22400;22542;22975	21409;21410;21411;21412;21413;24569;24570;48935;48936;48937;48938;48939;48940;48941;48942;68285;68286;68287;68288;68289;68290;68291;73677;73678;73679;73680;73681;73682;73683;95549;95550;95551;95552;95553;95554;95555;100602;100603;102431;102432;102433;102434;109107;109108;109109;110585;110586;110587;110588;110589;110590;110591;125664;125665;125666;125667;125668;125669;126358;126359;126360;128521;1…	14252;14253;14254;16209;32362;32363;32364;32365;45076;45077;45078;45079;48455;48456;48457;62277;62278;62279;65618;66748;71209;72216;72217;72218;82210;82673;84114	14253;16209;32364;45079;48456;62278;65618;66748;71209;72216;82210;82673;84114	145	130
>gnl|Amel_4.5|GB41343-PA	>gnl|Amel_4.5|GB41343-PA	12	12	12	>gnl|Amel_4.5|GB41343-PA	1	12	12	12	12	1	10	12	1	10	12	1	10	33.3	33.3	33.3	44.137	393	393	32	2	20	2.0521E-51	33.3	2.5	28.8	3839100000	3249800000	24339000	565030000				243	939;2883;4706;5268;8878;12439;13234;15403;18412;18440;19825;19998	True;True;True;True;True;True;True;True;True;True;True;True	988;3046;4965;5565;9384;13141;14136;16419;19579;19609;21081;21264	5952;5953;5954;17520;17521;28253;28254;28255;31659;31660;31661;31662;31663;31664;52814;52815;52816;52817;75115;75116;75117;75118;75119;80521;80522;80523;80524;80525;80526;80527;92452;92453;92454;92455;110147;110148;110149;110150;110151;110152;110153;110340;110341;118508;118509;118510;118511;118512;119618;119619;119620;119621;119622;119623	4025;11731;11732;18601;18602;20877;20878;20879;20880;20881;34963;34964;49373;49374;49375;49376;52815;52816;60427;60428;60429;71921;71922;71923;71924;72069;77554;78231;78232	4025;11732;18601;20879;34964;49374;52815;60429;71921;72069;77554;78232
>gnl|Amel_4.5|GB41345-PA	>gnl|Amel_4.5|GB41345-PA	5	5	5	>gnl|Amel_4.5|GB41345-PA	1	5	5	5	3	3	3	3	3	3	3	3	3	5.3	5.3	5.3	119.9	1069	1069	7	8	4	4.5373E-13	3.5	3.5	3	521840000	87631000	281020000	153190000				244	3585;5780;10710;16870;21182	True;True;True;True;True	3783;6105;11321;17970;22504	21549;21550;21551;21552;21553;21554;21555;34540;34541;34542;34543;64915;64916;101349;101350;101351;101352;101353;126165	14338;22957;42895;42896;66053;66054;66055;66056;82528	14338;22957;42896;66053;82528
>gnl|Amel_4.5|GB41358-PA	>gnl|Amel_4.5|GB41358-PA	16	16	8	>gnl|Amel_4.5|GB41358-PA	1	16	16	8	12	8	15	12	8	15	5	3	7	43	43	26.7	50.338	461	461	54	27	43	7.6091E-146	35.1	19.3	41.9	32065000000	6829900000	11062000000	14174000000				245	1742;3684;4829;8072;8133;9692;11699;12616;12617;14978;16240;17406;17454;19445;20908;21714	True;True;True;True;True;True;True;True;True;True;True;True;True;True;True;True	1845;3886;5098;8512;8578;8579;10244;12364;13356;13357;13358;15973;17298;18527;18576;20678;20679;22216;23070	10434;10435;10436;10437;22183;22184;22185;22186;22187;22188;22189;29057;29058;29059;29060;29061;47867;47868;47869;47870;47871;47872;47873;47874;47875;47876;48190;48191;48192;57927;57928;70876;70877;70878;70879;70880;70881;70882;70883;76308;76309;76310;76311;76312;76313;76314;76315;76316;76317;76318;76319;76320;76321;76322;76323;76324;90231;90232;90233;90234;90235;90236;90237;90238;90239;90240;974…	7097;14736;14737;14738;14739;14740;14741;14742;19115;31677;31678;31679;31680;31681;31682;31683;31684;31685;31686;31687;31688;31689;31690;31886;31887;31888;38220;38221;46701;46702;46703;46704;46705;46706;50167;50168;50169;50170;50171;50172;50173;50174;50175;50176;50177;50178;50179;50180;50181;50182;50183;50184;50185;50186;50187;50188;59036;59037;59038;59039;63593;67840;67841;67842;67843;67844;6784…	7097;14739;19115;31690;31888;38221;46705;50177;50188;59037;63593;67845;68036;75955;81590;84385	146;147;148	155;201;276
>gnl|Amel_4.5|GB41362-PA	>gnl|Amel_4.5|GB41362-PA	1	1	1	>gnl|Amel_4.5|GB41362-PA	1	1	1	1	1	1	0	1	1	0	1	1	0	4.5	4.5	4.5	21.002	201	201	4	4		0.0071531	4.5	4.5	0	435050000	59007000	376040000	0				246	7684	True	8107	45738;45739;45740;45741;45742;45743;45744;45745	30352;30353;30354	30352
>gnl|Amel_4.5|GB41363-PA	>gnl|Amel_4.5|GB41363-PA	20	20	20	>gnl|Amel_4.5|GB41363-PA	1	20	20	20	20	10	18	20	10	18	20	10	18	51.1	51.1	51.1	47.039	415	415	68	31	48	1.3088E-149	51.1	22.7	44.6	15040000000	10748000000	1322700000	2969500000				247	255;2078;3238;4111;4323;4908;5024;6846;7429;7858;8505;8913;9432;11073;12807;12889;14855;15500;20584;21285	True;True;True;True;True;True;True;True;True;True;True;True;True;True;True;True;True;True;True;True	267;2201;3427;4333;4568;5179;5303;7226;7841;8290;8978;9426;9427;9976;11694;13608;13718;13719;15845;16520;21879;22613	1588;1589;1590;1591;1592;1593;1594;1595;12337;12338;12339;12340;12341;12342;19671;19672;19673;19674;19675;19676;19677;19678;19679;19680;19681;24781;24782;24783;24784;24785;24786;26102;26103;26104;29516;29517;29518;29519;29520;29521;29522;30187;30188;30189;30190;30191;30192;30193;30194;40727;40728;40729;44319;44320;44321;44322;46752;46753;46754;46755;46756;50549;50550;50551;50552;50553;50554;50555…	1075;1076;1077;8315;8316;8317;8318;8319;13106;13107;13108;13109;13110;13111;16366;16367;16368;16369;16370;16371;17225;19412;19413;19414;19871;19872;27005;29371;29372;29373;30975;30976;33417;33418;33419;35130;35131;35132;35133;35134;35135;35136;37112;37113;37114;37115;44306;44307;44308;44309;51090;51431;51432;51433;51434;51435;51436;51437;51438;58605;58606;60736;60737;60738;60739;60740;60741;80541…	1076;8316;13108;16366;17225;19412;19871;27005;29371;30975;33418;35133;37115;44309;51090;51431;58605;60739;80541;82907	149;150;151;152	47;201;349;381
>gnl|Amel_4.5|GB41366-PA	>gnl|Amel_4.5|GB41366-PA	1	1	1	>gnl|Amel_4.5|GB41366-PA	1	1	1	1	1	1	1	1	1	1	1	1	1	0.3	0.3	0.3	332.73	2873	2873	2	3	2	0.0051139	0.3	0.3	0.3	1984600000	564600000	1213800000	206280000				248	19422	True	20655	116033;116034;116035;116036;116037;116038;116039	75895;75896;75897	75895
>gnl|Amel_4.5|GB41369-PA	>gnl|Amel_4.5|GB41369-PA	5	5	5	>gnl|Amel_4.5|GB41369-PA	1	5	5	5	0	5	1	0	5	1	0	5	1	21.1	21.1	21.1	36.783	318	318		18	1	6.8052E-33	0	21.1	4.4	1636900000	0	1568600000	68361000				249	6868;12588;17365;19201;19735	True;True;True;True;True	7250;13315;18484;18485;20418;20983	40842;40843;40844;76095;76096;76097;76098;103855;103856;103857;103858;103859;103860;114783;114784;114785;117880;117881;117882	27064;27065;27066;50014;50015;50016;67710;67711;75079;75080;77147;77148;77149	27065;50015;67711;75079;77147	153;154	44;291
>gnl|Amel_4.5|GB41376-PA	>gnl|Amel_4.5|GB41376-PA	8	8	8	>gnl|Amel_4.5|GB41376-PA	1	8	8	8	7	1	7	7	1	7	7	1	7	52.8	52.8	52.8	19.957	176	176	28	6	27	4.1265E-61	44.3	10.2	52.8	8737900000	5253600000	122030000	3362200000				250	1264;2512;2859;4774;7377;11238;12836;15465	True;True;True;True;True;True;True;True	1345;2655;3022;5040;7788;11864;13647;13648;16485	7962;7963;7964;7965;7966;7967;15169;15170;17331;17332;17333;17334;17335;17336;17337;28729;28730;28731;28732;28733;28734;44076;44077;44078;44079;44080;44081;44082;44083;68202;77897;77898;77899;77900;77901;77902;77903;77904;77905;77906;77907;77908;77909;77910;77911;77912;77913;77914;77915;77916;77917;77918;77919;77920;92845;92846;92847;92848;92849;92850;92851	5432;5433;5434;10192;10193;11596;11597;11598;18903;18904;18905;29211;29212;29213;45028;51188;51189;51190;51191;51192;51193;51194;51195;51196;51197;51198;51199;51200;51201;51202;51203;51204;60641;60642;60643;60644;60645	5434;10193;11597;18904;29213;45028;51203;60644	155	114
>gnl|Amel_4.5|GB41383-PA;>gnl|Amel_4.5|GB50236-PA	>gnl|Amel_4.5|GB41383-PA;>gnl|Amel_4.5|GB50236-PA	1;1	1;1	1;1	>gnl|Amel_4.5|GB41383-PA;>gnl|Amel_4.5|GB50236-PA	2	1	1	1	1	0	1	1	0	1	1	0	1	8.4	8.4	8.4	11.497	119	119;172	1		1	0.0062922	8.4	0	8.4	52175000	25648000	0	26527000				251	16408	True	17475	98509;98510	64272	64272
>gnl|Amel_4.5|GB41385-PA	>gnl|Amel_4.5|GB41385-PA	1	1	1	>gnl|Amel_4.5|GB41385-PA	1	1	1	1	0	1	0	0	1	0	0	1	0	15.2	15.2	15.2	14.191	125	125		3		8.1174E-14	0	15.2	0	38370000	0	38370000	0				252	14533	True	15505	87610;87611;87612	57360;57361;57362	57360
>gnl|Amel_4.5|GB41386-PA	>gnl|Amel_4.5|GB41386-PA	1	1	1	>gnl|Amel_4.5|GB41386-PA	1	1	1	1	0	0	1	0	0	1	0	0	1	2.5	2.5	2.5	55.107	484	484			1	8.4206E-08	0	0	2.5	48757000	0	0	48757000				253	13061	True	13945	79510	52192	52192
>gnl|Amel_4.5|GB41387-PA	>gnl|Amel_4.5|GB41387-PA	2	2	2	>gnl|Amel_4.5|GB41387-PA	1	2	2	2	1	1	1	1	1	1	1	1	1	60	60	60	5.5523	50	50	3	4	1	1.519E-15	30	30	30	461980000	67909000	297570000	96505000				254	7648;8212	True;True	8067;8663	45549;45550;45551;45552;48651;48652;48653;48654	30223;30224;30225;30226;32187;32188	30225;32188
>gnl|Amel_4.5|GB41388-PA	>gnl|Amel_4.5|GB41388-PA	6	6	6	>gnl|Amel_4.5|GB41388-PA	1	6	6	6	5	3	6	5	3	6	5	3	6	24	24	24	28.178	254	254	12	12	7	5.7027E-21	20.9	12.6	24	2470400000	154240000	1947100000	369100000				255	5529;7659;8325;10912;13438;14783	True;True;True;True;True;True	5845;8079;8787;11529;14356;15771	33238;33239;45606;49467;49468;49469;49470;66149;66150;66151;66152;66153;66154;66155;66156;81614;81615;81616;81617;81618;81619;89151;89152;89153;89154;89155;89156;89157;89158;89159;89160	22059;30265;32760;43663;43664;43665;43666;43667;43668;53519;53520;53521;53522;58350;58351;58352;58353;58354;58355;58356	22059;30265;32760;43666;53521;58355
>gnl|Amel_4.5|GB41389-PA	>gnl|Amel_4.5|GB41389-PA	5	5	5	>gnl|Amel_4.5|GB41389-PA	1	5	5	5	2	1	5	2	1	5	2	1	5	74.4	74.4	74.4	8.777	78	78	2	3	7	4.4865E-25	26.9	16.7	74.4	1062900000	24199000	73830000	964910000				256	5494;8205;11965;19228;20486	True;True;True;True;True	5810;8655;12639;20448;21774	33069;48610;48611;72344;72345;72346;72347;72348;72349;114927;122407;122408	21883;32167;47611;47612;75186;80079;80080	21883;32167;47611;75186;80080
>gnl|Amel_4.5|GB41390-PA	>gnl|Amel_4.5|GB41390-PA	14	14	14	>gnl|Amel_4.5|GB41390-PA	1	14	14	14	7	3	14	7	3	14	7	3	14	58.2	58.2	58.2	31.172	285	285	9	6	22	2.0163E-66	29.5	10.9	58.2	4301200000	196420000	110950000	3993800000				257	593;2521;5015;5715;5918;6049;7664;8326;8752;10910;11797;13751;15772;20353	True;True;True;True;True;True;True;True;True;True;True;True;True;True	624;2664;5292;6039;6247;6386;8084;8788;9251;11527;12464;14682;16800;21640	3677;3678;3679;3680;3681;15214;15215;15216;30124;30125;30126;30127;34197;34198;35381;36148;45616;45617;45618;45619;49471;49472;49473;52002;66128;66129;66130;66131;71380;71381;71382;71383;71384;83469;94692;94693;121735	2415;10209;19812;22712;23499;24017;30273;32761;34371;43652;47016;47017;47018;54691;61703;79670	2415;10209;19812;22712;23499;24017;30273;32761;34371;43652;47018;54691;61703;79670
>gnl|Amel_4.5|GB41392-PA	>gnl|Amel_4.5|GB41392-PA	17	17	17	>gnl|Amel_4.5|GB41392-PA	1	17	17	17	17	8	13	17	8	13	17	8	13	45.8	45.8	45.8	39.136	378	378	76	41	49	1.8819E-101	45.8	25.1	41	12310000000	9872900000	1023300000	1414200000				258	358;591;592;2005;6059;6061;6153;9788;10782;12651;13812;14326;14677;15405;15524;20762;20763	True;True;True;True;True;True;True;True;True;True;True;True;True;True;True;True;True	371;620;621;622;623;2127;6396;6398;6495;10344;11394;13402;13403;14758;15291;15292;15660;16421;16546;22066;22067	2205;2206;2207;2208;2209;2210;2211;2212;3621;3622;3623;3624;3625;3626;3627;3628;3629;3630;3631;3632;3633;3634;3635;3636;3637;3638;3639;3640;3641;3642;3643;3644;3645;3646;3647;3648;3649;3650;3651;3652;3653;3654;3655;3656;3657;3658;3659;3660;3661;3662;3663;3664;3665;3666;3667;3668;3669;3670;3671;3672;3673;3674;3675;3676;11930;11931;36212;36213;36214;36215;36216;36222;36223;36224;36225;36226;36734;3…	1484;1485;1486;1487;1488;2387;2388;2389;2390;2391;2392;2393;2394;2395;2396;2397;2398;2399;2400;2401;2402;2403;2404;2405;2406;2407;2408;2409;2410;2411;2412;2413;2414;8076;24063;24064;24065;24066;24067;24069;24070;24427;24428;24429;24430;24431;24432;24433;24434;38752;38753;38754;38755;38756;43139;43140;43141;50365;50366;50367;50368;50369;50370;50371;50372;50373;50374;50375;50376;50377;54989;56727;5…	1484;2387;2407;8076;24063;24069;24427;38754;43139;50376;54989;56729;57992;60434;60835;81136;81137	156;157;158;159	4;49;70;317
>gnl|Amel_4.5|GB41398-PA	>gnl|Amel_4.5|GB41398-PA	5	5	5	>gnl|Amel_4.5|GB41398-PA	1	5	5	5	5	1	4	5	1	4	5	1	4	13.6	13.6	13.6	54.808	478	478	16	1	9	1.9023E-21	13.6	2.3	11.3	1363700000	1093700000	7194900	262800000				259	2358;4277;8658;9746;16400	True;True;True;True;True	2494;4521;9151;10302;17466	14105;14106;14107;14108;25858;25859;25860;25861;25862;25863;51486;51487;51488;51489;51490;51491;51492;51493;58385;58386;58387;58388;98467;98468;98469;98470	9494;9495;17072;17073;17074;17075;17076;17077;34022;34023;34024;34025;34026;38572;38573;38574;64255	9495;17074;34023;38574;64255
>gnl|Amel_4.5|GB41412-PA	>gnl|Amel_4.5|GB41412-PA	3	3	3	>gnl|Amel_4.5|GB41412-PA	1	3	3	3	3	1	3	3	1	3	3	1	3	38.5	38.5	38.5	14.232	122	122	15	2	14	8.8944E-42	38.5	8.2	38.5	2365100000	1477800000	19064000	868240000				260	4960;9104;18846	True;True;True	5234;9636;20042	29817;29818;29819;29820;29821;29822;29823;29824;29825;29826;29827;29828;29829;29830;54219;54220;54221;54222;54223;54224;54225;112717;112718;112719;112720;112721;112722;112723;112724;112725;112726	19603;19604;19605;19606;19607;19608;19609;19610;35902;35903;35904;35905;35906;35907;73662;73663;73664;73665;73666	19606;35906;73665
>gnl|Amel_4.5|GB41413-PA	>gnl|Amel_4.5|GB41413-PA	15	15	15	>gnl|Amel_4.5|GB41413-PA	1	15	15	15	14	13	14	14	13	14	14	13	14	66.4	66.4	66.4	25.133	220	220	79	65	70	4.5677E-163	64.5	61.8	64.5	91919000000	49233000000	21361000000	21325000000				261	937;6820;10348;10471;11236;11237;11755;12061;14161;15666;17572;19676;20031;20032;20371	True;True;True;True;True;True;True;True;True;True;True;True;True;True;True	986;7198;10942;11074;11075;11862;11863;12420;12740;12741;15119;16692;18697;20921;21303;21304;21305;21658	5936;5937;5938;5939;5940;5941;5942;5943;5944;5945;40574;40575;40576;62736;62737;62738;62739;62740;62741;62742;62743;62744;62745;62746;62747;62748;62749;62750;62751;63511;63512;63513;63514;63515;63516;63517;63518;63519;63520;63521;63522;63523;63524;63525;63526;63527;63528;63529;63530;63531;63532;63533;63534;63535;63536;68183;68184;68185;68186;68187;68188;68189;68190;68191;68192;68193;68194;68195;6…	4011;4012;4013;4014;4015;4016;4017;4018;4019;4020;4021;4022;4023;26896;26897;26898;41475;41476;41477;41478;41479;41480;41481;41482;41978;41979;41980;41981;41982;41983;41984;41985;41986;41987;41988;41989;41990;41991;41992;41993;41994;41995;41996;41997;41998;41999;42000;42001;42002;42003;45019;45020;45021;45022;45023;45024;45025;45026;45027;46859;46860;46861;46862;46863;46864;46865;46866;46867;4686…	4017;26896;41477;41982;45021;45026;46865;47966;56163;61341;68442;76932;78335;78337;79729	160;161;162	111;142;184
>gnl|Amel_4.5|GB41418-PA	>gnl|Amel_4.5|GB41418-PA	3	3	3	>gnl|Amel_4.5|GB41418-PA	1	3	3	3	0	3	0	0	3	0	0	3	0	4.5	4.5	4.5	85.86	752	752		5		2.0784E-23	0	4.5	0	60514000	0	60514000	0				262	4619;19127;19693	True;True;True	4874;20337;20938	27816;27817;27818;114357;117635	18329;18330;18331;74777;77012	18330;74777;77012
>gnl|Amel_4.5|GB41424-PA;>gnl|Amel_4.5|GB49214-PA	>gnl|Amel_4.5|GB41424-PA	5;1	5;1	5;1	>gnl|Amel_4.5|GB41424-PA	2	5	5	5	5	2	1	5	2	1	5	2	1	8	8	8	66.619	584	584;154	15	4	4	6.055E-14	8	3.8	2.1	502190000	412060000	54570000	35565000				263	4738;5456;12849;17041;17814	True;True;True;True;True	5001;5767;13662;18146;18948	28498;28499;32847;77966;77967;102091;102092;102093;102094;102095;102096;102097;102098;102099;102100;102101;102102;102103;106491;106492;106493;106494;106495	18779;18780;21746;51225;51226;66516;66517;66518;66519;66520;66521;66522;66523;69495;69496	18780;21746;51225;66519;69495
>gnl|Amel_4.5|GB41425-PA	>gnl|Amel_4.5|GB41425-PA	1	1	1	>gnl|Amel_4.5|GB41425-PA	1	1	1	1	0	0	1	0	0	1	0	0	1	1.6	1.6	1.6	75.346	687	687			1	3.8554E-05	0	0	1.6	5378700	0	0	5378700				264	13314	True	14220	80976	53115	53115
>gnl|Amel_4.5|GB41427-PA	>gnl|Amel_4.5|GB41427-PA	20	20	18	>gnl|Amel_4.5|GB41427-PA	1	20	20	18	20	11	16	20	11	16	18	11	15	50.7	50.7	44.8	55.334	489	489	94	43	56	6.2417E-264	50.7	25.4	38.9	28231000000	21976000000	1558800000	4696400000				265	32;2066;2693;3278;3861;5655;5656;5820;10930;12392;12709;13380;13694;13886;13921;13922;14197;15656;19520;20667	True;True;True;True;True;True;True;True;True;True;True;True;True;True;True;True;True;True;True;True	34;2189;2851;3467;4073;5975;5976;6145;11547;13093;13094;13477;13478;14292;14622;14832;14869;14870;15158;16682;20757;21965	201;202;203;12260;12261;12262;12263;16376;16377;16378;16379;16380;16381;19873;19874;19875;19876;19877;19878;19879;19880;19881;19882;23234;23235;23236;23237;23238;23239;33876;33877;33878;33879;33880;33881;33882;33883;33884;33885;33886;33887;33888;33889;33890;34736;34737;34738;34739;34740;34741;34742;34743;34744;34745;34746;34747;66227;66228;66229;66230;66231;66232;74813;74814;74815;74816;74817;748…	135;136;8270;10981;10982;10983;10984;13249;13250;13251;13252;13253;13254;15364;15365;15366;15367;15368;22500;22501;22502;22503;22504;22505;22506;22507;22508;23077;23078;23079;23080;23081;23082;23083;43712;43713;43714;43715;43716;43717;43718;43719;43720;43721;49165;49166;49167;49168;50566;50567;50568;50569;50570;50571;50572;50573;50574;50575;50576;53343;53344;53345;53346;53347;54440;54441;54442;54…	135;8270;10981;13251;15366;22502;22506;23080;43718;49167;50570;53343;54441;55231;55328;55333;56313;61317;76270;80832	163;164;165	314;330;448
>gnl|Amel_4.5|GB41428-PA	>gnl|Amel_4.5|GB41428-PA	3	3	3	>gnl|Amel_4.5|GB41428-PA	1	3	3	3	2	3	3	2	3	3	2	3	3	28.4	28.4	28.4	10.717	95	95	3	4	5	1.2854E-11	27.4	28.4	28.4	1194300000	478320000	93707000	622260000				266	6626;15801;20424	True;True;True	6995;16830;21711	39475;39476;39477;39478;39479;94873;94874;122112;122113;122114;122115;122116	26169;26170;26171;26172;26173;61808;79904;79905;79906;79907;79908	26173;61808;79907
>gnl|Amel_4.5|GB41442-PA	>gnl|Amel_4.5|GB41442-PA	12	12	12	>gnl|Amel_4.5|GB41442-PA	1	12	12	12	12	7	11	12	7	11	12	7	11	56.4	56.4	56.4	27.449	243	243	60	24	53	7.6067E-133	56.4	31.7	51.4	32388000000	19192000000	1675000000	11521000000				267	795;1066;4224;5040;5097;6596;12726;15738;16040;16041;16854;20103	True;True;True;True;True;True;True;True;True;True;True;True	837;1132;4452;4453;4454;5320;5384;6963;13498;13499;16765;17083;17084;17953;21381	5029;5030;5031;5032;5033;5034;5035;5036;5037;5038;5039;5040;5041;5042;5043;5044;5045;5046;6719;6720;6721;6722;6723;6724;6725;25473;25474;25475;25476;25477;25478;25479;25480;25481;25482;25483;30318;30319;30320;30321;30322;30735;30736;30737;30738;30739;30740;30741;30742;30743;39293;39294;39295;39296;39297;39298;39299;39300;39301;39302;39303;77073;77074;77075;77076;77077;77078;77079;77080;77081;7708…	3359;3360;3361;3362;3363;3364;3365;3366;3367;3368;3369;3370;3371;3372;3373;4545;4546;4547;4548;4549;16815;16816;16817;16818;16819;16820;16821;16822;16823;19946;19947;19948;20286;20287;20288;20289;20290;20291;20292;20293;26046;26047;26048;26049;26050;26051;26052;50631;50632;50633;50634;50635;50636;50637;50638;50639;50640;50641;50642;50643;50644;50645;50646;50647;50648;50649;50650;50651;50652;50653…	3371;4547;16816;19948;20288;26047;50632;61605;62680;62685;66001;78659	166;167;168	13;21;103
>gnl|Amel_4.5|GB41443-PA	>gnl|Amel_4.5|GB41443-PA	7	7	7	>gnl|Amel_4.5|GB41443-PA	1	7	7	7	7	4	7	7	4	7	7	4	7	67.5	67.5	67.5	16.935	151	151	37	8	29	2.1423E-86	67.5	39.7	67.5	25822000000	15623000000	418850000	9779900000				268	3860;5201;5416;8541;9311;14399;18765	True;True;True;True;True;True;True	4072;5494;5495;5721;5722;9015;9016;9851;15369;19958;19959	23225;23226;23227;23228;23229;23230;23231;23232;23233;31306;31307;31308;31309;31310;31311;31312;31313;31314;31315;31316;31317;31318;32583;32584;32585;32586;32587;32588;32589;32590;32591;50743;50744;50745;50746;50747;50748;50749;50750;50751;50752;50753;55411;55412;55413;55414;55415;55416;87049;87050;87051;87052;87053;87054;87055;87056;87057;112249;112250;112251;112252;112253;112254;112255;112256;1…	15357;15358;15359;15360;15361;15362;15363;20662;20663;20664;20665;20666;21516;21517;21518;21519;21520;21521;21522;21523;33538;33539;33540;33541;33542;33543;33544;33545;33546;36651;36652;36653;36654;36655;36656;56991;56992;56993;56994;73295;73296;73297;73298;73299;73300;73301;73302;73303;73304;73305;73306;73307;73308;73309	15359;20666;21523;33540;36652;56991;73304	169;170;171;172;173;174	59;76;104;123;124;127
>gnl|Amel_4.5|GB41446-PA	>gnl|Amel_4.5|GB41446-PA	6	6	6	>gnl|Amel_4.5|GB41446-PA	1	6	6	6	6	5	5	6	5	5	6	5	5	30.6	30.6	30.6	23.504	209	209	25	18	21	1.6587E-136	30.6	20.1	20.1	19404000000	14028000000	696280000	4679600000				269	4022;9509;10360;10581;12568;14761	True;True;True;True;True;True	4239;10057;10956;11189;13284;13285;15748	24199;24200;24201;24202;24203;24204;24205;24206;24207;56702;56703;56704;56705;56706;56707;56708;56709;56710;56711;56712;56713;56714;56715;56716;62827;62828;62829;62830;62831;62832;62833;62834;64171;64172;64173;64174;64175;64176;64177;64178;64179;64180;64181;64182;64183;64184;64185;64186;64187;64188;64189;64190;75876;75877;89017;89018;89019;89020;89021;89022;89023;89024;89025;89026	15971;15972;15973;15974;15975;15976;37462;37463;37464;37465;37466;37467;37468;37469;37470;41534;41535;41536;41537;42436;42437;42438;42439;42440;42441;42442;42443;42444;42445;42446;42447;42448;42449;42450;42451;49874;49875;58283;58284;58285;58286;58287;58288	15975;37465;41535;42449;49874;58287	175	1
>gnl|Amel_4.5|GB41452-PA	>gnl|Amel_4.5|GB41452-PA	1	1	1	>gnl|Amel_4.5|GB41452-PA	1	1	1	1	1	0	0	1	0	0	1	0	0	4.4	4.4	4.4	31.688	275	275	1			0.00047771	4.4	0	0	13211000	13211000	0	0				270	7731	True	8156	45985	30484	30484
>gnl|Amel_4.5|GB41454-PA	>gnl|Amel_4.5|GB41454-PA	6	6	6	>gnl|Amel_4.5|GB41454-PA	1	6	6	6	6	2	6	6	2	6	6	2	6	4.6	4.6	4.6	165.12	1453	1453	13	3	14	7.339E-30	4.6	1.2	4.6	2448100000	764920000	50083000	1633100000				271	2287;4268;6149;16254;16861;21252	True;True;True;True;True;True	2419;4512;6491;17313;17960;22580	13673;13674;25818;25819;25820;25821;25822;25823;25824;25825;36717;36718;36719;36720;36721;97541;97542;97543;97544;101293;101294;101295;101296;126583;126584;126585;126586;126587;126588;126589	9228;9229;17050;24416;24417;63648;66017;66018;66019;82822;82823	9229;17050;24417;63648;66017;82822
>gnl|Amel_4.5|GB41455-PA	>gnl|Amel_4.5|GB41455-PA	1	1	1	>gnl|Amel_4.5|GB41455-PA	1	1	1	1	0	1	1	0	1	1	0	1	1	1.4	1.4	1.4	84.988	729	729		3	1	9.9195E-05	0	1.4	1.4	128990000	0	109730000	19267000				272	10559	True	11167	64013;64014;64015;64016	42288;42289;42290	42289
>gnl|Amel_4.5|GB41465-PA	>gnl|Amel_4.5|GB41465-PA	1	1	1	>gnl|Amel_4.5|GB41465-PA	1	1	1	1	1	1	1	1	1	1	1	1	1	2.4	2.4	2.4	69.709	594	594	1	3	1	0.0068011	2.4	2.4	2.4	12804000	589100	7072900	5142000				273	585	True	613	3568;3569;3570;3571;3572	2359;2360	2359
>gnl|Amel_4.5|GB41466-PA	>gnl|Amel_4.5|GB41466-PA	2	2	2	>gnl|Amel_4.5|GB41466-PA	1	2	2	2	0	0	2	0	0	2	0	0	2	6.8	6.8	6.8	32.031	280	280			2	0.0013288	0	0	6.8	24116000	0	0	24116000				274	5430;5466	True;True	5737;5781	32654;32909	21586;21778	21586;21778
>gnl|Amel_4.5|GB41469-PA	>gnl|Amel_4.5|GB41469-PA	2	2	2	>gnl|Amel_4.5|GB41469-PA	1	2	2	2	2	2	2	2	2	2	2	2	2	4.3	4.3	4.3	48.684	421	421	4	5	4	0.00041451	4.3	4.3	4.3	704600000	121890000	367030000	215680000				275	16402;16568	True;True	17468;17642	98476;98477;98478;98479;98480;98481;98482;98483;98484;99531;99532;99533;99534	64261;64262;64955	64261;64955
>gnl|Amel_4.5|GB41471-PA	>gnl|Amel_4.5|GB41471-PA	4	4	4	>gnl|Amel_4.5|GB41471-PA	1	4	4	4	2	0	4	2	0	4	2	0	4	3.8	3.8	3.8	125.19	1124	1124	5		9	3.0386E-14	2.1	0	3.8	206380000	86492000	0	119890000				276	5519;15727;20709;21505	True;True;True;True	5835;16754;22011;22854	33173;33174;94442;94443;94444;94445;94446;94447;123713;123714;127908;127909;127910;127911	21974;21975;61572;61573;80971;80972;83690;83691;83692	21974;61573;80972;83692
>gnl|Amel_4.5|GB41489-PA	>gnl|Amel_4.5|GB41489-PA	3	3	3	>gnl|Amel_4.5|GB41489-PA	1	3	3	3	3	2	2	3	2	2	3	2	2	11.8	11.8	11.8	28.645	254	254	12	5	5	3.2944E-46	11.8	8.3	8.3	1212000000	899300000	165890000	146830000				277	9958;10584;17755	True;True;True	10521;11192;18888	59812;64202;64203;64204;64205;64206;64207;64208;64209;106149;106150;106151;106152;106153;106154;106155;106156;106157;106158;106159;106160;106161	39457;42460;42461;42462;42463;42464;69302;69303	39457;42460;69302
>gnl|Amel_4.5|GB41495-PA;>gnl|Amel_4.5|GB47536-PA	>gnl|Amel_4.5|GB41495-PA	32;5	32;5	32;5	>gnl|Amel_4.5|GB41495-PA	2	32	32	32	26	9	32	26	9	32	26	9	32	44.9	44.9	44.9	98	868	868;185	81	23	104	0	38	11.6	44.9	28641000000	6112900000	573170000	21955000000				278	40;41;245;1244;2263;2508;3428;3886;3952;4458;4498;5226;7089;7516;8188;10417;10524;11460;13029;15804;15835;15836;15952;15953;16027;16249;17087;17449;17460;19354;20676;20966	True;True;True;True;True;True;True;True;True;True;True;True;True;True;True;True;True;True;True;True;True;True;True;True;True;True;True;True;True;True;True;True	43;44;257;1325;2395;2651;3622;4101;4168;4707;4748;5522;7485;7931;8638;11016;11131;12098;13905;16833;16867;16868;16992;16993;17068;17308;18194;18571;18582;20582;21975;22280	283;284;285;286;287;288;289;290;291;292;293;294;1536;1537;1538;1539;1540;1541;7848;7849;7850;7851;7852;7853;7854;13555;13556;13557;13558;13559;13560;13561;15148;15149;15150;15151;15152;15153;15154;15155;15156;15157;20646;20647;20648;20649;20650;20651;23415;23416;23417;23418;23419;23420;23421;23422;23423;23424;23425;23426;23427;23785;23786;23787;26864;26865;26866;27127;27128;27129;31434;31435;3143…	203;204;205;206;207;208;1045;1046;5368;5369;5370;5371;5372;9152;9153;9154;9155;10179;10180;10181;10182;10183;10184;10185;10186;10187;13760;13761;13762;15508;15509;15510;15720;17721;17892;20739;20740;20741;20742;27970;27971;29821;29822;29823;32109;32110;32111;32112;32113;32114;32115;41756;41757;41758;41759;41760;41761;41762;41763;41764;41765;41766;41767;42159;45882;52052;52053;61823;61951;61952;61…	207;208;1046;5369;9155;10186;13761;15510;15720;17721;17892;20742;27971;29823;32109;41766;42159;45882;52053;61823;61955;61956;62413;62419;62655;63639;66695;68012;68047;75662;80864;81844
>gnl|Amel_4.5|GB41519-PA	>gnl|Amel_4.5|GB41519-PA	13	13	13	>gnl|Amel_4.5|GB41519-PA	1	13	13	13	13	4	11	13	4	11	13	4	11	16.3	16.3	16.3	144.04	1310	1310	39	11	31	2.4189E-161	16.3	4.7	11.8	5187100000	3087700000	709320000	1390100000				279	427;4898;5236;6473;10187;11064;11456;11937;15870;16840;18304;18899;21042	True;True;True;True;True;True;True;True;True;True;True;True;True	443;5169;5532;6831;10764;11685;12094;12611;16903;17939;19465;20099;22357	2613;2614;29451;29452;29453;29454;29455;29456;29457;31485;31486;31487;31488;31489;31490;31491;38591;38592;38593;38594;38595;38596;38597;38598;38599;38600;38601;38602;38603;38604;38605;38606;38607;61450;61451;61452;61453;67095;67096;67097;67098;69512;72191;72192;72193;72194;72195;72196;95280;95281;101176;101177;101178;101179;101180;101181;101182;101183;101184;101185;101186;101187;101188;101189;101…	1752;19366;19367;19368;19369;20782;20783;20784;20785;25607;25608;25609;25610;25611;40505;40506;44282;44283;44284;44285;45856;47521;47522;47523;47524;47525;62096;65968;65969;65970;65971;65972;65973;71501;71502;71503;71504;71505;73878;73879;82097	1752;19367;20782;25607;40505;44285;45856;47525;62096;65969;71501;73879;82097
>gnl|Amel_4.5|GB41522-PA	>gnl|Amel_4.5|GB41522-PA	2	2	2	>gnl|Amel_4.5|GB41522-PA	1	2	2	2	1	0	2	1	0	2	1	0	2	10.8	10.8	10.8	24.883	223	223	3		2	2.0998E-06	7.2	0	10.8	54413000	47644000	0	6768400				280	154;19340	True;True	162;20567	892;893;894;895;115584	578;75609	578;75609
>gnl|Amel_4.5|GB41525-PA	>gnl|Amel_4.5|GB41525-PA	2	2	2	>gnl|Amel_4.5|GB41525-PA	1	2	2	2	0	2	0	0	2	0	0	2	0	7.2	7.2	7.2	36.884	333	333		4		1.6474E-05	0	7.2	0	54923000	0	54923000	0				281	7463;7813	True;True	7877;8243	44616;44617;44618;46460	29645;30785	29645;30785
>gnl|Amel_4.5|GB41544-PA	>gnl|Amel_4.5|GB41544-PA	2	2	2	>gnl|Amel_4.5|GB41544-PA	1	2	2	2	2	1	0	2	1	0	2	1	0	1.9	1.9	1.9	129.23	1154	1154	3	2		4.1013E-06	1.9	0.9	0	70612000	54966000	15645000	0				282	8805;8836	True;True	9304;9340	52351;52574;52575;52576;52577	34637;34791	34637;34791
>gnl|Amel_4.5|GB41545-PA	>gnl|Amel_4.5|GB41545-PA	2	2	2	>gnl|Amel_4.5|GB41545-PA	1	2	2	2	2	0	1	2	0	1	2	0	1	12.6	12.6	12.6	18.537	159	159	8		6	1.7717E-06	12.6	0	6.9	1356300000	567540000	0	788780000				283	3870;14146	True;True	4084;15103	23307;23308;85640;85641;85642;85643;85644;85645;85646;85647;85648;85649;85650;85651	15419;15420;56085;56086;56087;56088;56089;56090;56091;56092;56093;56094;56095;56096	15420;56094
>gnl|Amel_4.5|GB41547-PA	>gnl|Amel_4.5|GB41547-PA	4	4	3	>gnl|Amel_4.5|GB41547-PA	1	4	4	3	4	2	3	4	2	3	3	1	2	3.2	3.2	2.4	100.14	904	904	10	3	6	5.8554E-09	3.2	1.5	2.4	452090000	289950000	26277000	135860000				284	1380;2064;7577;12721	True;True;True;True	1465;2187;7994;13493	8635;8636;8637;12254;12255;12256;45238;45239;45240;45241;45242;45243;45244;45245;45246;45247;77061;77062;77063	5861;5862;8264;8265;8266;30026;30027;30028;30029;50625	5862;8264;30028;50625
>gnl|Amel_4.5|GB41569-PA	>gnl|Amel_4.5|GB41569-PA	1	1	1	>gnl|Amel_4.5|GB41569-PA	1	1	1	1	1	1	1	1	1	1	1	1	1	1.7	1.7	1.7	54.041	463	463	1	3	1	0.0020612	1.7	1.7	1.7	174660000	69829000	78816000	26017000				285	2394	True	2532	14413;14414;14415;14416;14417	9692;9693;9694	9694
>gnl|Amel_4.5|GB46153-PA;>gnl|Amel_4.5|GB41579-PA	>gnl|Amel_4.5|GB46153-PA;>gnl|Amel_4.5|GB41579-PA	5;5	5;5	5;5	>gnl|Amel_4.5|GB46153-PA;>gnl|Amel_4.5|GB41579-PA	2	5	5	5	5	2	4	5	2	4	5	2	4	39.6	39.6	39.6	11.441	96	96;126	14	4	12	2.5269E-28	39.6	14.6	35.4	4464700000	3392600000	79247000	992890000				286	3331;12046;12698;20939;20940	True;True;True;True;True	3521;12724;13460;13461;22249;22250	20120;20121;20122;20123;20124;20125;20126;72792;72793;72794;72795;72796;76879;76880;76881;76882;76883;76884;76885;124888;124889;124890;124891;124892;124893;124894;124895;124896;124897;124898	13414;13415;13416;13417;13418;47900;47901;47902;47903;47904;50518;50519;50520;50521;81716;81717;81718;81719;81720;81721	13415;47900;50518;81720;81721	176	56
>gnl|Amel_4.5|GB41588-PA;>gnl|Amel_4.5|GB48202-PA	>gnl|Amel_4.5|GB41588-PA;>gnl|Amel_4.5|GB48202-PA	2;1	2;1	2;1	>gnl|Amel_4.5|GB41588-PA;>gnl|Amel_4.5|GB48202-PA	2	2	2	2	2	0	1	2	0	1	2	0	1	14	14	14	16.148	143	143;107	4		1	2.8285E-05	14	0	8.4	165940000	165940000	0	0				287	5094;7595	True;True	5380;8013	30707;30708;30709;30710;45303	20253;20254;30061	20253;30061
>gnl|Amel_4.5|GB41590-PA	>gnl|Amel_4.5|GB41590-PA	1	1	1	>gnl|Amel_4.5|GB41590-PA	1	1	1	1	1	0	0	1	0	0	1	0	0	2.9	2.9	2.9	75.3	659	659	1			2.0405E-05	2.9	0	0	33334000	33334000	0	0				288	1330	True	1413	8340	5662	5662
>gnl|Amel_4.5|GB41591-PA	>gnl|Amel_4.5|GB41591-PA	4	4	4	>gnl|Amel_4.5|GB41591-PA	1	4	4	4	4	3	2	4	3	2	4	3	2	18.3	18.3	18.3	31.877	278	278	9	6	3	7.1608E-30	18.3	14.4	7.9	919420000	485050000	350570000	83798000				289	12;3036;9341;20094	True;True;True;True	13;3209;9881;21371	76;77;78;79;80;18370;18371;18372;18373;18374;55603;55604;55605;120207;120208;120209;120210;120211	47;48;49;12240;12241;12242;12243;36783;36784;36785;78631;78632	49;12242;36783;78632
>gnl|Amel_4.5|GB41598-PA	>gnl|Amel_4.5|GB41598-PA	3	3	3	>gnl|Amel_4.5|GB41598-PA	1	3	3	3	3	1	2	3	1	2	3	1	2	9.3	9.3	9.3	49.079	440	440	10	3	2	4.0352E-15	9.3	2.3	4.5	343850000	212330000	114290000	17231000				290	19618;19763;21395	True;True;True	20860;21016;22738	117146;117147;117148;117149;117150;117151;117152;118061;118062;118063;127305;127306;127307;127308;127309	76696;76697;76698;77257;77258;83268;83269	76696;77257;83269
>gnl|Amel_4.5|GB41600-PA	>gnl|Amel_4.5|GB41600-PA	4	4	4	>gnl|Amel_4.5|GB41600-PA	1	4	4	4	4	0	3	4	0	3	4	0	3	12.8	12.8	12.8	37.181	329	329	10		4	9.3547E-37	12.8	0	12.5	361110000	303210000	0	57905000				291	1413;9403;11241;16118	True;True;True;True	1501;9945;11867;17167	8758;8759;8760;56012;56013;68216;68217;68218;68219;96777;96778;96779;96780;96781	5950;5951;5952;37031;45034;45035;63085;63086;63087;63088	5950;37031;45034;63085
>gnl|Amel_4.5|GB41603-PA	>gnl|Amel_4.5|GB41603-PA	2	2	2	>gnl|Amel_4.5|GB41603-PA	1	2	2	2	2	0	0	2	0	0	2	0	0	6.8	6.8	6.8	51.103	459	459	6			5.8825E-22	6.8	0	0	190180000	190180000	0	0				292	17949;21288	True;True	19088;22616	107312;107313;107314;126757;126758;126759	70009;70010;82918	70009;82918
>gnl|Amel_4.5|GB41604-PA	>gnl|Amel_4.5|GB41604-PA	9	9	9	>gnl|Amel_4.5|GB41604-PA	1	9	9	9	8	5	9	8	5	9	8	5	9	47.7	47.7	47.7	29.891	260	260	31	11	19	1.185E-66	45	28.5	47.7	5466600000	3039600000	1427600000	999380000				293	9634;9658;10398;11360;13541;17252;18490;20517;21347	True;True;True;True;True;True;True;True;True	10184;10209;10996;11992;14462;18366;19665;21807;21808;22683	57518;57519;57520;57521;57522;57523;57669;57670;57671;57672;57673;57674;57675;57676;57677;63067;63068;63069;63070;63071;63072;63073;68932;68933;68934;68935;68936;68937;68938;68939;68940;82181;82182;82183;82184;82185;82186;103257;103258;103259;103260;103261;103262;103263;103264;103265;103266;110629;110630;110631;110632;122604;122605;122606;122607;122608;122609;122610;122611;122612;127026	37968;37969;37970;37971;37972;37973;37974;38059;38060;38061;38062;38063;38064;38065;38066;41697;41698;41699;41700;45444;45445;45446;45447;45448;45449;45450;53857;53858;53859;53860;67298;67299;67300;67301;72243;72244;72245;80209;80210;80211;80212;80213;83097	37971;38061;41699;45446;53859;67298;72243;80211;83097	177	63
>gnl|Amel_4.5|GB41606-PA	>gnl|Amel_4.5|GB41606-PA	2	2	2	>gnl|Amel_4.5|GB41606-PA	1	2	2	2	2	0	1	2	0	1	2	0	1	3.5	3.5	3.5	65.79	607	607	4		2	1.0069E-09	3.5	0	1.5	63952000	56582000	0	7370000				294	16092;20173	True;True	17139;21452	96586;120634;120635;120636;120637;120638	62924;78919;78920	62924;78919
>gnl|Amel_4.5|GB41609-PA	>gnl|Amel_4.5|GB41609-PA	2	2	2	>gnl|Amel_4.5|GB41609-PA	1	2	2	2	2	1	1	2	1	1	2	1	1	2.3	2.3	2.3	116.02	1030	1030	10	2	7	7.6184E-07	2.3	0.7	0.7	1175700000	616060000	81104000	478490000				295	3375;20886	True;True	3567;22194	20353;20354;20355;124564;124565;124566;124567;124568;124569;124570;124571;124572;124573;124574;124575;124576;124577;124578;124579	13576;81511;81512;81513;81514	13576;81513
>gnl|Amel_4.5|GB41623-PA	>gnl|Amel_4.5|GB41623-PA	1	1	1	>gnl|Amel_4.5|GB41623-PA	1	1	1	1	1	0	1	1	0	1	1	0	1	6.9	6.9	6.9	20.049	174	174	2		3	6.6927E-15	6.9	0	6.9	534320000	227610000	0	306720000				296	4295	True	4540	25959;25960;25961;25962;25963	17140;17141;17142;17143	17141
>gnl|Amel_4.5|GB41625-PA	>gnl|Amel_4.5|GB41625-PA	4	4	4	>gnl|Amel_4.5|GB41625-PA	1	4	4	4	2	0	3	2	0	3	2	0	3	4.3	4.3	4.3	118.09	1035	1035	2		4	2.4796E-10	2.1	0	3.4	53680000	19764000	0	33917000				297	547;1919;4730;15759	True;True;True;True	569;2034;4993;16787	3300;3301;11399;28472;94632;94633	2182;7770;18761;61675	2182;7770;18761;61675
>gnl|Amel_4.5|GB41631-PA	>gnl|Amel_4.5|GB41631-PA	4	4	4	>gnl|Amel_4.5|GB41631-PA	1	4	4	4	4	2	4	4	2	4	4	2	4	28.8	28.8	28.8	14.102	118	118	17	8	15	7.1565E-10	28.8	16.1	28.8	5770800000	3824000000	543960000	1402900000				298	439;6275;12446;20686	True;True;True;True	456;6623;13148;21987	2665;2666;2667;2668;2669;2670;37510;37511;37512;37513;37514;37515;37516;37517;37518;37519;37520;37521;37522;37523;37524;37525;37526;37527;75158;75159;75160;75161;75162;75163;123605;123606;123607;123608;123609;123610;123611;123612;123613;123614	1790;1791;1792;1793;24932;24933;24934;24935;24936;24937;24938;24939;49396;49397;49398;49399;49400;80901;80902	1790;24936;49396;80901
>gnl|Amel_4.5|GB41633-PA	>gnl|Amel_4.5|GB41633-PA	17	17	17	>gnl|Amel_4.5|GB41633-PA	1	17	17	17	17	6	17	17	6	17	17	6	17	78.7	78.7	78.7	20.336	174	174	103	19	110	0	78.7	42.5	78.7	208700000000	108370000000	3140900000	97188000000				299	87;677;4879;4880;5784;6768;7782;7783;8823;10041;12860;13782;14341;18184;18185;21593;21594	True;True;True;True;True;True;True;True;True;True;True;True;True;True;True;True;True	91;715;5148;5149;6109;7143;8210;8211;9324;10610;13676;13677;14719;14720;14721;14722;15307;19341;19342;22946;22947	501;502;503;504;505;506;507;4142;4143;4144;4145;4146;4147;4148;4149;4150;4151;29348;29349;29350;29351;29352;29353;29354;29355;29356;29357;29358;29359;29360;29361;29362;29363;29364;29365;29366;29367;29368;29369;29370;29371;34550;34551;34552;34553;34554;34555;40218;40219;40220;40221;40222;40223;40224;40225;40226;40227;40228;40229;40230;40231;40232;40233;40234;40235;40236;40237;40238;40239;40240;402…	340;341;342;343;344;345;346;2738;2739;2740;2741;2742;2743;2744;2745;2746;19285;19286;19287;19288;19289;19290;19291;19292;19293;19294;19295;19296;19297;19298;19299;19300;19301;19302;19303;19304;19305;19306;19307;19308;19309;22961;22962;22963;26652;26653;26654;26655;26656;26657;26658;26659;26660;26661;26662;26663;26664;26665;26666;26667;26668;26669;26670;26671;26672;26673;26674;26675;26676;26677;26…	344;2738;19285;19303;22963;26653;30676;30678;34706;39804;51287;54860;56786;70909;70922;84006;84019	178;179;180;181;182	40;41;123;129;131
>gnl|Amel_4.5|GB41651-PA	>gnl|Amel_4.5|GB41651-PA	30	30	30	>gnl|Amel_4.5|GB41651-PA	1	30	30	30	16	16	29	16	16	29	16	16	29	56.8	56.8	56.8	61.642	553	553	49	63	58	7.5177E-206	30.4	31.6	55.2	18768000000	896370000	5443400000	12428000000				300	170;472;902;1622;1648;2342;2370;2628;2808;4255;4563;5488;5636;5637;6071;6254;8171;8742;8914;9597;12192;12324;12519;13718;14389;15511;17642;17977;18171;19742	True;True;True;True;True;True;True;True;True;True;True;True;True;True;True;True;True;True;True;True;True;True;True;True;True;True;True;True;True;True	179;492;950;1719;1745;2478;2506;2507;2782;2970;2971;4497;4498;4817;5804;5956;5957;6408;6601;6602;8618;9241;9428;9429;10146;12880;13020;13222;14648;15356;16533;18769;19120;19121;19328;20993	959;960;961;962;2828;2829;2830;2831;2832;5706;5707;5708;5709;5710;5711;9878;9989;14039;14040;14041;14161;14162;14163;14164;14165;14166;14167;14168;14169;14170;14171;14172;14173;14174;14175;14176;14177;14178;14179;14180;15999;17075;17076;17077;17078;17079;17080;17081;17082;17083;17084;17085;17086;17087;25761;25762;25763;27511;27512;27513;27514;27515;27516;33055;33056;33057;33058;33059;33798;33799;…	615;616;617;618;1904;1905;1906;3840;3841;3842;6749;6828;9455;9456;9457;9520;9521;9522;9523;9524;9525;9526;9527;9528;9529;9530;9531;10744;11435;11436;11437;17011;17012;18134;18135;18136;18137;18138;21871;21872;21873;21874;21875;22460;22461;22462;24115;24116;24117;24853;24854;24855;32037;32038;32039;32040;34342;34343;34344;35137;35138;35139;35140;37822;37823;48424;48891;48892;48893;48894;48895;4889…	616;1905;3842;6749;6828;9456;9521;10744;11436;17012;18136;21873;22460;22462;24116;24855;32038;34344;35140;37823;48424;48900;49668;54557;56942;60800;68776;70153;70861;77181	183;184;185;186;187	102;126;228;312;510
>gnl|Amel_4.5|GB41663-PA	>gnl|Amel_4.5|GB41663-PA	9	9	9	>gnl|Amel_4.5|GB41663-PA	1	9	9	9	9	6	9	9	6	9	9	6	9	82.7	82.7	82.7	10.941	98	98	43	19	32	9.6792E-90	82.7	63.3	82.7	11884000000	7010800000	1694300000	3178400000				301	3460;4935;9861;12486;13209;14474;15351;19529;19530	True;True;True;True;True;True;True;True;True	3655;5208;10421;13189;14109;14110;15445;16365;20766;20767	20827;20828;20829;20830;20831;20832;20833;20834;20835;20836;20837;29669;29670;29671;29672;29673;29674;59226;59227;59228;59229;59230;59231;59232;59233;59234;59235;59236;59237;59238;59239;59240;59241;75372;75373;75374;75375;75376;75377;75378;75379;75380;80353;80354;80355;80356;80357;80358;80359;80360;80361;80362;80363;80364;80365;80366;80367;80368;80369;80370;80371;80372;80373;80374;80375;80376;803…	13871;13872;13873;13874;13875;13876;13877;13878;19509;19510;39067;39068;39069;39070;39071;39072;39073;39074;39075;49532;49533;49534;49535;49536;49537;49538;49539;49540;49541;52723;52724;52725;52726;52727;52728;52729;52730;52731;57193;57194;57195;57196;60285;60286;60287;76301;76302;76303;76304	13874;19509;39068;49533;52730;57193;60287;76302;76304	188	63
>gnl|Amel_4.5|GB41664-PA	>gnl|Amel_4.5|GB41664-PA	3	3	3	>gnl|Amel_4.5|GB41664-PA	1	3	3	3	3	1	2	3	1	2	3	1	2	16.5	16.5	16.5	22.964	206	206	7	3	2	2.6902E-23	16.5	3.4	10.7	1043100000	691110000	282470000	69503000				302	12822;17595;20909	True;True;True	13628;18722;22217	77800;77801;105189;105190;105191;105192;105193;105194;105195;124688;124689;124690	51129;68600;81591;81592;81593	51129;68600;81593
>gnl|Amel_4.5|GB41671-PA	>gnl|Amel_4.5|GB41671-PA	1	1	1	>gnl|Amel_4.5|GB41671-PA	1	1	1	1	1	0	1	1	0	1	1	0	1	1.3	1.3	1.3	136.5	1169	1169	3		1	1.3983E-13	1.3	0	1.3	28910000	27039000	0	1870500				303	1628	True	1725	9906;9907;9908;9909	6773;6774	6773
>gnl|Amel_4.5|GB41674-PA	>gnl|Amel_4.5|GB41674-PA	15	15	15	>gnl|Amel_4.5|GB41674-PA	1	15	15	15	15	2	13	15	2	13	15	2	13	50.2	50.2	50.2	33.133	297	297	61	4	41	5.5147E-87	50.2	6.4	40.1	11493000000	9029600000	150760000	2312600000				304	2716;5187;5188;5611;5681;6482;7990;8017;13031;14284;14285;14364;20242;20558;21138	True;True;True;True;True;True;True;True;True;True;True;True;True;True;True	2874;5478;5479;5931;6002;6003;6842;6843;8425;8453;13907;15248;15249;15250;15331;21522;21851;22459	16466;16467;16468;16469;16470;16471;16472;16473;16474;31195;31196;31197;31198;31199;31200;31201;31202;31203;31204;33656;33657;34017;34018;34019;34020;34021;34022;34023;34024;34025;38646;38647;38648;38649;38650;38651;38652;38653;38654;38655;38656;38657;38658;47407;47408;47409;47410;47411;47412;47535;47536;47537;47538;47539;47540;79280;79281;79282;79283;79284;79285;79286;86441;86442;86443;86444;864…	11031;11032;11033;11034;11035;11036;20596;20597;20598;20599;20600;20601;20602;20603;22360;22600;22601;22602;22603;25637;25638;25639;31372;31373;31374;31375;31376;31377;31456;31457;31458;52056;56599;56600;56601;56602;56603;56604;56605;56606;56607;56608;56609;56610;56868;56869;56870;56871;56872;79214;79215;79216;79217;79218;79219;79220;80401;80402;80403;82387;82388;82389;82390;82391	11034;20597;20603;22360;22603;25639;31377;31457;52056;56600;56603;56870;79216;80402;82387	189;190;191	50;255;271
>gnl|Amel_4.5|GB41701-PA	>gnl|Amel_4.5|GB41701-PA	16	16	16	>gnl|Amel_4.5|GB41701-PA	1	16	16	16	16	9	9	16	9	9	16	9	9	20	20	20	125.06	1088	1088	57	28	30	3.6898E-207	20	10.6	10.2	7329400000	4963600000	1395700000	970040000				305	624;1554;3679;3868;3914;4204;4290;4548;8312;9387;11061;11491;13459;14286;15880;18472	True;True;True;True;True;True;True;True;True;True;True;True;True;True;True;True	657;1648;3881;4082;4129;4430;4535;4800;8772;8773;9929;11682;12135;14378;15251;16914;19647	3826;3827;3828;3829;3830;3831;3832;3833;3834;3835;3836;3837;3838;3839;3840;3841;3842;9544;9545;9546;22163;23298;23299;23300;23301;23553;23554;23555;23556;23557;23558;25328;25329;25330;25331;25332;25333;25334;25335;25945;25946;27429;27430;27431;27432;27433;27434;27435;27436;27437;49311;49312;49313;49314;49315;49316;49317;49318;49319;49320;49321;49322;49323;49324;55894;55895;55896;55897;55898;55899…	2513;2514;2515;2516;2517;2518;2519;2520;2521;2522;2523;6514;6515;6516;14723;15414;15415;15580;15581;16716;16717;16718;16719;16720;17131;17132;18084;18085;18086;18087;18088;32630;32631;36962;36963;44278;46015;46016;53581;56611;56612;62143;62144;72163;72164;72165;72166;72167;72168;72169;72170;72171;72172;72173;72174;72175;72176;72177	2518;6515;14723;15414;15580;16718;17131;18084;32631;36962;44278;46016;53581;56611;62143;72164	192	434
>gnl|Amel_4.5|GB41703-PA	>gnl|Amel_4.5|GB41703-PA	1	1	1	>gnl|Amel_4.5|GB41703-PA	1	1	1	1	1	0	1	1	0	1	1	0	1	1.9	1.9	1.9	80.851	772	772	3		2	0.0017286	1.9	0	1.9	106490000	84202000	0	22283000				306	6124	True	6466	36591;36592;36593;36594;36595	24329;24330;24331	24329
>gnl|Amel_4.5|GB41704-PA	>gnl|Amel_4.5|GB41704-PA	8	8	8	>gnl|Amel_4.5|GB41704-PA	1	8	8	8	3	0	8	3	0	8	3	0	8	15	15	15	98.506	904	904	5		9	8.5426E-69	5.5	0	15	319310000	66367000	0	252940000				307	2919;4345;6766;11892;14123;16637;17202;17480	True;True;True;True;True;True;True;True	3085;4590;7141;12564;15080;17715;18315;18602	17697;17698;17699;26218;40216;71911;71912;85513;85514;85515;85516;99957;102983;104497	11836;17300;26650;47360;56019;65237;67115;68124	11836;17300;26650;47360;56019;65237;67115;68124
>gnl|Amel_4.5|GB41708-PA	>gnl|Amel_4.5|GB41708-PA	1	1	1	>gnl|Amel_4.5|GB41708-PA	1	1	1	1	1	0	1	1	0	1	1	0	1	19.4	19.4	19.4	10.563	108	108	1		2	2.0306E-05	19.4	0	19.4	96661000	22504000	0	74156000				308	16902	True	18002	101504;101505;101506	66158	66158
>gnl|Amel_4.5|GB41710-PA	>gnl|Amel_4.5|GB41710-PA	3	3	3	>gnl|Amel_4.5|GB41710-PA	1	3	3	3	0	0	3	0	0	3	0	0	3	3.3	3.3	3.3	119.18	1065	1065			5	1.3406E-15	0	0	3.3	138840000	0	0	138840000				309	9418;14165;21432	True;True;True	9961;15123;22777	56083;85771;85772;127544;127545	37074;56180;83454	37074;56180;83454
>gnl|Amel_4.5|GB41713-PA;REV__>gnl|Amel_4.5|GB52140-PA;REV__>gnl|Amel_4.5|GB53234-PA	>gnl|Amel_4.5|GB41713-PA	3;1;1	3;1;1	3;1;1	>gnl|Amel_4.5|GB41713-PA	3	3	3	3	3	1	2	3	1	2	3	1	2	1.9	1.9	1.9	155.33	1367	1367;472;517	6	1	4	1.1861E-05	1.9	0.5	1.3	587990000	335940000	6002800	246060000				310	10533;18649;20929	True;True;True	11140;19837;22237	63852;63853;63854;63855;63856;63857;63858;111627;111628;124793;124794	42181;42182;72903;81662	42181;72903;81662
>gnl|Amel_4.5|GB41715-PA	>gnl|Amel_4.5|GB41715-PA	19	19	19	>gnl|Amel_4.5|GB41715-PA	1	19	19	19	12	8	17	12	8	17	12	8	17	50.5	50.5	50.5	47.626	442	442	30	18	34	8.4871E-178	30.5	19	46.8	12259000000	1555700000	1281100000	9422500000				311	1618;1924;4539;4643;6151;7504;8117;9529;11958;12138;13322;13835;14852;18994;20399;20400;20520;20767;21692	True;True;True;True;True;True;True;True;True;True;True;True;True;True;True;True;True;True;True	1715;2039;4790;4901;6493;7919;8561;10077;12632;12822;14229;14781;15842;20200;21686;21687;21811;22071;23047	9866;11416;11417;11418;11419;27382;27383;27384;27976;27977;36727;44844;48116;48117;56849;56850;56851;56852;56853;56854;56855;72298;72299;72300;72301;72302;72303;72304;72305;73283;73284;73285;73286;73287;73288;73289;73290;73291;73292;73293;81013;81014;81015;81016;81017;81018;81019;81020;81021;81022;84026;84027;84028;84029;89537;113577;113578;113579;113580;113581;113582;113583;122002;122003;122004;…	6738;7778;7779;18051;18052;18439;24423;29784;31844;31845;37552;37553;37554;47587;47588;47589;47590;47591;47592;47593;48211;48212;48213;53143;53144;53145;53146;55061;58597;74227;74228;74229;74230;74231;74232;74233;79833;79834;79835;79836;80220;80221;81146;81147;84317;84318	6738;7779;18052;18439;24423;29784;31844;37554;47588;48213;53146;55061;58597;74227;79833;79836;80221;81146;84318
>gnl|Amel_4.5|GB41719-PA	>gnl|Amel_4.5|GB41719-PA	1	1	1	>gnl|Amel_4.5|GB41719-PA	1	1	1	1	1	0	1	1	0	1	1	0	1	6.2	6.2	6.2	18.205	161	161	3		3	4.3972E-09	6.2	0	6.2	76871000	58025000	0	18845000				312	12671	True	13427	76739;76740;76741;76742;76743;76744	50434;50435;50436;50437;50438	50434
>gnl|Amel_4.5|GB41722-PA	>gnl|Amel_4.5|GB41722-PA	3	3	3	>gnl|Amel_4.5|GB41722-PA	1	3	3	3	3	1	3	3	1	3	3	1	3	1.5	1.5	1.5	210.98	1899	1899	7	1	5	1.5899E-10	1.5	0.6	1.5	473150000	308970000	5301800	158870000				313	3380;12636;20106	True;True;True	3572;13383;21384	20376;20377;20378;76497;76498;76499;76500;76501;76502;120255;120256;120257;120258	13594;13595;50306;50307;50308;78664;78665;78666;78667	13595;50308;78664
>gnl|Amel_4.5|GB41724-PA	>gnl|Amel_4.5|GB41724-PA	4	4	4	>gnl|Amel_4.5|GB41724-PA	1	4	4	4	4	1	4	4	1	4	4	1	4	10.7	10.7	10.7	46.154	412	412	10	2	7	1.4871E-16	10.7	4.1	10.7	1437000000	856080000	15863000	565010000				314	434;620;5515;5999	True;True;True;True	451;653;5831;6333	2641;2642;2643;2644;2645;3812;3813;33165;33166;33167;33168;35906;35907;35908;35909;35910;35911;35912;35913	1776;1777;1778;2503;2504;21968;21969;23855;23856;23857;23858	1778;2503;21969;23856
>gnl|Amel_4.5|GB41733-PA	>gnl|Amel_4.5|GB41733-PA	3	3	3	>gnl|Amel_4.5|GB41733-PA	1	3	3	3	3	2	3	3	2	3	3	2	3	29.9	29.9	29.9	7.4385	67	67	8	2	9	9.1033E-05	29.9	20.9	29.9	2939600000	1908200000	26698000	1004700000				315	1983;2515;5977	True;True;True	2103;2658;6309	11817;11818;11819;11820;11821;11822;11823;15178;15179;15180;15181;15182;15183;15184;35755;35756;35757;35758;35759	8006;8007;10197;10198;10199;23737	8006;10197;23737
>gnl|Amel_4.5|GB41737-PA	>gnl|Amel_4.5|GB41737-PA	2	2	2	>gnl|Amel_4.5|GB41737-PA	1	2	2	2	2	0	1	2	0	1	2	0	1	10.9	10.9	10.9	27.363	230	230	5		2	1.0643E-06	10.9	0	4.8	165680000	137460000	0	28217000				316	11329;12747	True;True	11961;13527	68747;68748;68749;68750;68751;77254;77255	45349;50768	45349;50768
>gnl|Amel_4.5|GB43746-PA;>gnl|Amel_4.5|GB41738-PA	>gnl|Amel_4.5|GB43746-PA;>gnl|Amel_4.5|GB41738-PA	1;1	1;1	1;1	>gnl|Amel_4.5|GB43746-PA;>gnl|Amel_4.5|GB41738-PA	2	1	1	1	1	0	0	1	0	0	1	0	0	15.7	15.7	15.7	13.92	121	121;673	3			1.2623E-06	15.7	0	0	64119000	64119000	0	0				317	11629	True	12292	70548;70549;70550	46521	46521
>gnl|Amel_4.5|GB41740-PA	>gnl|Amel_4.5|GB41740-PA	8	8	8	>gnl|Amel_4.5|GB41740-PA	1	8	8	8	7	4	5	7	4	5	7	4	5	7.6	7.6	7.6	144.97	1301	1301	14	9	8	2.0667E-14	6.8	4.5	5.3	780580000	389510000	294280000	96802000				318	6201;6317;10020;10099;11272;12974;20484;21704	True;True;True;True;True;True;True;True	6548;6665;10589;10669;11900;13830;21772;23059	37097;37749;37750;37751;37752;37753;60220;60221;60222;60223;60771;60772;68410;68411;68412;68413;68414;68415;78926;78927;122397;122398;128891;128892;128893;128894;128895;128896;128897;128898;128899	24661;25082;39722;40070;45160;51835;80077;84350	24661;25082;39722;40070;45160;51835;80077;84350
>gnl|Amel_4.5|GB41741-PA	>gnl|Amel_4.5|GB41741-PA	4	4	4	>gnl|Amel_4.5|GB41741-PA	1	4	4	4	2	2	4	2	2	4	2	2	4	18.9	18.9	18.9	22.422	185	185	6	4	5	8.7069E-09	8.6	10.8	18.9	1377500000	122100000	513820000	741590000				319	3658;11314;15392;18444	True;True;True;True	3859;11942;16407;19613	22051;22052;22053;22054;22055;22056;22057;22058;68664;68665;68666;68667;92398;92399;110360	14654;45309;60396;72077	14654;45309;60396;72077
>gnl|Amel_4.5|GB41754-PA	>gnl|Amel_4.5|GB41754-PA	4	4	4	>gnl|Amel_4.5|GB41754-PA	1	4	4	4	4	2	1	4	2	1	4	2	1	9.2	9.2	9.2	52.014	465	465	6	6	2	6.7918E-27	9.2	5.6	3.7	204920000	88207000	105670000	11038000				320	3763;7954;9474;15725	True;True;True;True	3970;8389;10022;16752	22666;47243;47244;56482;56483;56484;56485;94434;94435;94436;94437;94438;94439;94440	15033;31267;37316;37317;61567;61568;61569;61570	15033;31267;37316;61568
>gnl|Amel_4.5|GB41770-PA	>gnl|Amel_4.5|GB41770-PA	1	1	1	>gnl|Amel_4.5|GB41770-PA	1	1	1	1	1	0	1	1	0	1	1	0	1	2.3	2.3	2.3	40.365	341	341	3		1	0.004658	2.3	0	2.3	52387000	38987000	0	13400000				321	3480	True	3675	20919;20920;20921;20922	13932;13933;13934	13932
>gnl|Amel_4.5|GB41772-PA	>gnl|Amel_4.5|GB41772-PA	5	5	5	>gnl|Amel_4.5|GB41772-PA	1	5	5	5	5	0	5	5	0	5	5	0	5	22.3	22.3	22.3	23.051	215	215	15		16	4.4439E-35	22.3	0	22.3	4869400000	1499700000	0	3369600000				322	2913;6138;10881;16828;16829	True;True;True;True;True	3079;6480;11497;17925;17926	17683;17684;17685;36656;36657;36658;36659;36660;36661;36662;36663;65947;65948;65949;65950;65951;101097;101098;101099;101100;101101;101102;101103;101104;101105;101106;101107;101108;101109;101110;101111	11827;11828;11829;24384;24385;24386;24387;24388;43547;43548;43549;65914;65915;65916;65917;65918;65919;65920;65921;65922;65923;65924;65925;65926	11829;24385;43548;65918;65924
>gnl|Amel_4.5|GB41773-PA	>gnl|Amel_4.5|GB41773-PA	19	19	19	>gnl|Amel_4.5|GB41773-PA	1	19	19	19	14	0	19	14	0	19	14	0	19	23.2	23.2	23.2	104.74	962	962	34		53	4.4206E-121	15.6	0	23.2	3154000000	1035700000	0	2118300000				323	907;3395;4584;5396;6419;12159;12160;13351;14366;15026;15258;15671;15673;16169;16170;17269;18116;19408;20229	True;True;True;True;True;True;True;True;True;True;True;True;True;True;True;True;True;True;True	955;3587;4838;5700;6770;12846;12847;14260;15333;16023;16269;16697;16699;17221;17222;18384;19271;20638;21508	5742;5743;5744;20470;20471;20472;20473;27617;27618;27619;27620;27621;27622;27623;27624;27625;32488;32489;32490;32491;38295;38296;38297;38298;38299;38300;73451;73452;73453;73454;73455;73456;73457;81155;81156;86864;86865;86866;86867;86868;86869;86870;90550;90551;90552;90553;91698;91699;91700;91701;91702;94114;94115;94116;94117;94118;94123;94124;94125;94126;94127;94128;97078;97079;97080;97081;97082;…	3865;3866;13649;13650;18208;18209;18210;18211;18212;21459;21460;21461;25435;25436;25437;25438;48323;48324;48325;48326;48327;48328;48329;53237;53238;56875;56876;56877;56878;56879;56880;59245;59246;59247;59248;59997;59998;59999;60000;60001;61367;61368;61369;61370;61372;61373;63338;63339;63340;63341;63342;67357;70681;70682;70683;70684;75865;75866;79151	3865;13649;18209;21461;25435;48327;48328;53238;56879;59248;59997;61369;61372;63340;63341;67357;70683;75865;79151
>gnl|Amel_4.5|GB41776-PA	>gnl|Amel_4.5|GB41776-PA	3	3	3	>gnl|Amel_4.5|GB41776-PA	1	3	3	3	2	3	3	2	3	3	2	3	3	38.4	38.4	38.4	9.7031	99	99	9	9	10	1.5232E-20	23.2	38.4	38.4	2113500000	1145900000	262650000	705050000				324	5046;7304;12489	True;True;True	5327;7712;13192	30351;30352;30353;43533;43534;43535;43536;43537;43538;43539;43540;43541;43542;43543;43544;43545;43546;43547;43548;75388;75389;75390;75391;75392;75393;75394;75395;75396	19964;28827;28828;28829;28830;28831;28832;28833;28834;28835;28836;49544;49545;49546;49547;49548	19964;28836;49546
>gnl|Amel_4.5|GB41777-PA	>gnl|Amel_4.5|GB41777-PA	3	3	3	>gnl|Amel_4.5|GB41777-PA	1	3	3	3	3	3	3	3	3	3	3	3	3	46.8	46.8	46.8	10.161	94	94	9	7	9	1.706E-15	46.8	46.8	46.8	2808900000	1333900000	588470000	886450000				325	4178;11059;20501	True;True;True	4404;11680;21789	25180;25181;25182;25183;25184;25185;25186;25187;67070;67071;67072;67073;67074;67075;67076;67077;67078;122494;122495;122496;122497;122498;122499;122500;122501	16628;16629;16630;16631;16632;16633;16634;16635;44273;44274;44275;44276;80129;80130;80131	16631;44273;80130
>gnl|Amel_4.5|GB41779-PA	>gnl|Amel_4.5|GB41779-PA	3	3	3	>gnl|Amel_4.5|GB41779-PA	1	3	3	3	2	1	3	2	1	3	2	1	3	9.9	9.9	9.9	37.127	332	332	5	3	5	5.6557E-11	7.8	4.5	9.9	238770000	95201000	40551000	103020000				326	840;6969;16431	True;True;True	886;7357;17499	5352;41424;41425;41426;41427;98688;98689;98690;98691;98692;98693;98694;98695	3619;27473;27474;64384;64385;64386	3619;27473;64384
>gnl|Amel_4.5|GB41792-PA	>gnl|Amel_4.5|GB41792-PA	14	14	14	>gnl|Amel_4.5|GB41792-PA	1	14	14	14	14	2	10	14	2	10	14	2	10	26	26	26	72.039	639	639	46	6	31	2.3124E-154	26	3.3	19.1	9636100000	7828400000	73243000	1734500000				327	1337;6704;8988;10124;10938;13409;15932;17171;17256;17598;21164;21393;21539;21697	True;True;True;True;True;True;True;True;True;True;True;True;True;True	1420;7077;9508;10697;11555;14324;16970;18282;18371;18725;22486;22736;22889;22890;23052	8381;8382;8383;8384;8385;39907;39908;39909;39910;39911;53479;60982;60983;60984;66275;66276;66277;66278;66279;66280;81474;81475;81476;81477;81478;81479;81480;95653;95654;95655;95656;95657;95658;95659;95660;95661;95662;95663;95664;102822;103280;105211;105212;105213;105214;105215;105216;105217;105218;105219;105220;105221;105222;105223;105224;105225;105226;105227;126096;126097;126098;126099;126100;12…	5690;26448;26449;26450;26451;26452;35418;40202;40203;43746;43747;43748;53437;53438;53439;53440;62338;62339;62340;62341;62342;62343;67011;67313;68612;68613;68614;68615;68616;68617;68618;68619;82491;82492;82493;82494;82495;83263;83264;83780;83781;83782;83783;83784;83785;83786;83787;83788;83789;83790;83791;84335;84336;84337	5690;26448;35418;40202;43746;53437;62339;67011;67313;68612;82491;83263;83780;84337	193	36
>gnl|Amel_4.5|GB41793-PA	>gnl|Amel_4.5|GB41793-PA	6	6	6	>gnl|Amel_4.5|GB41793-PA	1	6	6	6	6	4	6	6	4	6	6	4	6	23.6	23.6	23.6	32.23	276	276	27	7	25	1.2031E-27	23.6	13.4	23.6	2287900000	1317300000	96489000	874100000				328	2597;7040;8153;16060;20786;21630	True;True;True;True;True;True	2744;7434;8599;17104;17105;22090;22984	15704;15705;15706;15707;15708;15709;15710;15711;15712;41884;41885;41886;41887;41888;41889;48317;48318;48319;48320;48321;48322;96362;96363;96364;96365;96366;96367;96368;96369;96370;96371;96372;96373;96374;96375;96376;96377;96378;96379;96380;96381;96382;96383;96384;96385;96386;124075;124076;124077;124078;124079;124080;124081;128555;128556;128557;128558;128559;128560	10544;10545;10546;10547;10548;27772;27773;27774;27775;27776;31979;31980;62770;62771;62772;62773;62774;62775;62776;62777;62778;62779;62780;62781;62782;62783;62784;62785;81197;81198;84141;84142;84143;84144	10547;27776;31980;62777;81197;84143	194	44
>gnl|Amel_4.5|GB41797-PA	>gnl|Amel_4.5|GB41797-PA	12	12	12	>gnl|Amel_4.5|GB41797-PA	1	12	12	12	5	3	12	5	3	12	5	3	12	31.2	31.2	31.2	54.826	494	494	10	9	22	3.4368E-96	10.9	5.3	31.2	1917200000	134410000	209050000	1573700000				329	3532;5606;5881;6141;6575;8678;11598;15515;18408;19198;19875;20668	True;True;True;True;True;True;True;True;True;True;True;True	3729;5925;6210;6483;6941;9172;12261;16537;19575;20415;21136;21966	21275;21276;21277;21278;21279;21280;21281;21282;21283;33637;35164;35165;35166;35167;36684;39153;51602;51603;51604;70391;93142;93143;93144;93145;93146;93147;93148;110128;110129;110130;110131;114776;118874;118875;118876;118877;118878;118879;123494;123495;123496	14154;14155;22350;23374;24400;25945;34098;34099;46436;60808;60809;71911;71912;75074;77744;77745;80837	14155;22350;23374;24400;25945;34098;46436;60808;71912;75074;77745;80837
>gnl|Amel_4.5|GB41798-PA	>gnl|Amel_4.5|GB41798-PA	25	25	25	>gnl|Amel_4.5|GB41798-PA	1	25	25	25	10	15	23	10	15	23	10	15	23	43.7	43.7	43.7	84.237	753	753	24	37	40	2.9671E-227	15.4	22.7	40.9	6556800000	347600000	1356900000	4852200000				330	658;668;2410;3226;3408;3733;4801;5210;6954;9802;10989;12193;12411;12539;12540;12885;13431;14124;14289;14419;15295;17289;17664;17679;19797	True;True;True;True;True;True;True;True;True;True;True;True;True;True;True;True;True;True;True;True;True;True;True;True;True	693;705;2548;3414;3415;3600;3937;5070;5504;7342;10358;11609;12881;13113;13246;13247;13248;13714;14349;15081;15254;15389;16309;18405;18793;18808;21052	4030;4031;4108;4109;4110;4111;4112;14518;14519;14520;14521;14522;19600;19601;19602;19603;20550;22465;28904;28905;31343;31344;31345;31346;31347;31348;31349;41312;41313;41314;41315;41316;41317;41318;41319;58785;58786;66603;66604;66605;73631;73632;73633;74919;74920;74921;74922;74923;74924;74925;74926;74927;75663;75664;75665;75666;75667;75668;75669;75670;75671;75672;75673;75674;75675;75676;75677;7567…	2640;2641;2718;9758;9759;13061;13062;13702;14919;19009;20682;27401;38803;38804;43949;48425;48426;49242;49243;49244;49245;49736;49737;49738;49739;49740;49741;49742;49743;49744;49745;49746;49747;51424;53502;53503;56020;56616;56617;56618;57039;60125;67428;68890;68891;68935;68936;68937;68938;77392	2640;2718;9759;13062;13702;14919;19009;20682;27401;38803;43949;48426;49244;49742;49747;51424;53502;56020;56618;57039;60125;67428;68891;68936;77392	195;196;197;198;199	317;362;596;727;730
>gnl|Amel_4.5|GB41803-PA	>gnl|Amel_4.5|GB41803-PA	3	3	3	>gnl|Amel_4.5|GB41803-PA	1	3	3	3	3	0	0	3	0	0	3	0	0	2	2	2	223.03	1966	1966	4			1.5789E-30	2	0	0	117810000	117810000	0	0				331	2130;10796;11503	True;True;True	2258;11409;12154	12700;65400;69844;69845	8554;43184;46082	8554;43184;46082
>gnl|Amel_4.5|GB41806-PA	>gnl|Amel_4.5|GB41806-PA	12	12	12	>gnl|Amel_4.5|GB41806-PA	1	12	12	12	12	4	10	12	4	10	12	4	10	46.7	46.7	46.7	24.576	214	214	48	5	25	3.9392E-83	46.7	21.5	42.5	29552000000	28309000000	81480000	1161000000				332	1197;5358;5836;9814;9900;11584;12703;14251;14252;14676;18021;21202	True;True;True;True;True;True;True;True;True;True;True;True	1275;5658;6163;10371;10462;12246;13468;13469;15213;15214;15659;19167;22528	7512;7513;7514;7515;7516;7517;7518;7519;7520;32201;32202;32203;32204;32205;32206;34853;34854;34855;34856;58865;58866;58867;58868;58869;58870;58871;58872;58873;58874;58875;59435;59436;59437;59438;59439;70330;70331;70332;70333;70334;70335;70336;76917;76918;76919;76920;76921;76922;76923;76924;86274;86275;86276;86277;86278;86279;86280;86281;86282;86283;86284;88566;88567;107747;107748;107749;107750;10…	5114;5115;5116;5117;5118;5119;5120;5121;5122;21255;21256;21257;21258;23149;23150;23151;38845;38846;38847;38848;38849;38850;38851;38852;39201;39202;46390;46391;46392;46393;50543;50544;50545;50546;56500;56501;56502;56503;56504;56505;56506;56507;57991;70316;70317;70318;70319;70320;70321;70322;70323;70324;82639;82640;82641;82642;82643;82644;82645	5120;21257;23150;38850;39202;46392;50545;56504;56506;57991;70319;82639	200	1
>gnl|Amel_4.5|GB41807-PA	>gnl|Amel_4.5|GB41807-PA	4	4	4	>gnl|Amel_4.5|GB41807-PA	1	4	4	4	4	3	4	4	3	4	4	3	4	15.2	15.2	15.2	32.231	289	289	25	8	20	1.5449E-38	15.2	10.4	15.2	21543000000	13877000000	458970000	7206900000				333	6983;7212;7575;20272	True;True;True;True	7371;7611;7992;21555	41494;41495;41496;41497;41498;41499;41500;41501;41502;41503;41504;41505;41506;41507;41508;41509;42885;42886;42887;42888;42889;42890;42891;42892;42893;42894;42895;42896;42897;45216;45217;45218;45219;45220;45221;45222;45223;45224;45225;121188;121189;121190;121191;121192;121193;121194;121195;121196;121197;121198;121199;121200;121201	27508;27509;27510;27511;27512;27513;27514;27515;27516;27517;27518;27519;27520;28399;28400;28401;28402;28403;28404;28405;28406;28407;28408;30009;30010;30011;30012;30013;30014;30015;30016;30017;79342;79343;79344;79345;79346;79347;79348;79349;79350;79351;79352	27512;28408;30016;79345
>gnl|Amel_4.5|GB41811-PA	>gnl|Amel_4.5|GB41811-PA	3	3	3	>gnl|Amel_4.5|GB41811-PA	1	3	3	3	1	0	3	1	0	3	1	0	3	4.2	4.2	4.2	95.846	884	884	1		3	6.7371E-12	1	0	4.2	59006000	12162000	0	46845000				334	5462;7328;10629	True;True;True	5776;7737;11237	32891;43704;64454;64455	21768;28945;42637	21768;28945;42637
>gnl|Amel_4.5|GB41818-PA	>gnl|Amel_4.5|GB41818-PA	9	9	9	>gnl|Amel_4.5|GB41818-PA	1	9	9	9	8	4	8	8	4	8	8	4	8	70.8	70.8	70.8	10.024	89	89	30	13	28	2.1128E-98	69.7	41.6	69.7	29929000000	21391000000	832660000	7704800000				335	737;4164;4478;14370;14584;14585;19371;19372;20737	True;True;True;True;True;True;True;True;True	778;4389;4727;15337;15562;15563;15564;20599;20600;22041	4570;4571;4572;4573;4574;4575;4576;4577;4578;4579;4580;4581;4582;4583;4584;4585;4586;4587;25082;25083;26993;26994;26995;86877;86878;86879;86880;86881;87981;87982;87983;87984;87985;87986;87987;87988;87989;87990;87991;87992;87993;87994;87995;87996;87997;87998;87999;88000;88001;88002;115750;115751;115752;115753;115754;115755;115756;115757;115758;115759;115760;115761;115762;115763;115764;115765;11576…	3007;3008;3009;3010;3011;3012;3013;3014;3015;3016;3017;3018;3019;16558;16559;17800;17801;17802;56885;56886;56887;56888;57578;57579;57580;57581;57582;57583;57584;57585;57586;57587;57588;57589;57590;57591;57592;57593;57594;57595;57596;57597;75711;75712;75713;75714;75715;75716;75717;75718;75719;75720;75721;75722;75723;75724;75725;75726;75727;75728;75729;81061;81062	3016;16558;17802;56886;57580;57591;75721;75727;81061	201	48
>gnl|Amel_4.5|GB41821-PA	>gnl|Amel_4.5|GB41821-PA	3	3	3	>gnl|Amel_4.5|GB41821-PA	1	3	3	3	1	2	3	1	2	3	1	2	3	4.8	4.8	4.8	76.031	681	681	1	7	3	5.6662E-09	1.2	3.7	4.8	563270000	12755000	422050000	128460000				336	2652;12286;20137	True;True;True	2807;12981;21415	16154;16155;16156;16157;16158;74178;74179;120446;120447;120448;120449	10849;10850;48754;78782;78783	10849;48754;78783
>gnl|Amel_4.5|GB41825-PA	>gnl|Amel_4.5|GB41825-PA	3	3	3	>gnl|Amel_4.5|GB41825-PA	1	3	3	3	0	1	2	0	1	2	0	1	2	5	5	5	86.576	782	782		3	2	2.2402E-17	0	1.4	3.6	54249000	0	54249000	0				337	8101;10234;11415	True;True;True	8544;10815;12050	48038;61951;69273;69274;69275	31791;40930;45674;45675	31791;40930;45674
>gnl|Amel_4.5|GB41836-PA;>gnl|Amel_4.5|GB41837-PA	>gnl|Amel_4.5|GB41836-PA;>gnl|Amel_4.5|GB41837-PA	3;2	3;2	3;2	>gnl|Amel_4.5|GB41836-PA;>gnl|Amel_4.5|GB41837-PA	2	3	3	3	3	2	2	3	2	2	3	2	2	3.2	3.2	3.2	128.54	1157	1157;533	7	5	3	3.0446E-33	3.2	2.4	2.4	204510000	141970000	45512000	17032000				338	165;14091;14544	True;True;True	174;15048;15517	947;85357;85358;85359;85360;85361;85362;85363;87712;87713;87714;87715;87716;87717;87718	610;55915;55916;55917;57428	610;55917;57428
>gnl|Amel_4.5|GB41843-PA	>gnl|Amel_4.5|GB41843-PA	4	4	4	>gnl|Amel_4.5|GB41843-PA	1	4	4	4	4	3	4	4	3	4	4	3	4	7.6	7.6	7.6	58.924	541	541	7	9	5	4.1639E-12	7.6	6.3	7.6	827290000	32884000	661200000	133200000				339	524;10731;17780;19791	True;True;True;True	546;11342;18913;21046	3185;3186;65051;65052;65053;65054;65055;106295;106296;106297;106298;106299;106300;106301;106302;106303;118237;118238;118239;118240;118241	2117;42983;42984;69384;69385;69386;69387;69388;69389;77369;77370	2117;42983;69386;77370
>gnl|Amel_4.5|GB41846-PA	>gnl|Amel_4.5|GB41846-PA	4	4	4	>gnl|Amel_4.5|GB41846-PA	1	4	4	4	3	2	3	3	2	3	3	2	3	13.4	13.4	13.4	48.405	434	434	6	6	3	3.4605E-29	9.2	6.7	9.2	652870000	76173000	430070000	146620000				340	9144;10171;11434;14101	True;True;True;True	9677;10747;12071;15058	54428;54429;54430;54431;61344;61345;61346;61347;61348;61349;69368;85410;85411;85412;85413	36035;40439;40440;40441;45756;55950	36035;40441;45756;55950
>gnl|Amel_4.5|GB41858-PA	>gnl|Amel_4.5|GB41858-PA	2	2	2	>gnl|Amel_4.5|GB41858-PA	1	2	2	2	2	0	2	2	0	2	2	0	2	8.3	8.3	8.3	32.632	290	290	5		3	3.9241E-06	8.3	0	8.3	128300000	98509000	0	29790000				341	3854;13885	True;True	4066;14831	23194;23195;23196;23197;84259;84260;84261;84262	15338;55230	15338;55230
>gnl|Amel_4.5|GB41859-PA	>gnl|Amel_4.5|GB41859-PA	8	8	8	>gnl|Amel_4.5|GB41859-PA	1	8	8	8	8	2	4	8	2	4	8	2	4	21	21	21	47.56	424	424	24	4	10	8.7327E-74	21	7.1	11.6	2333500000	1897100000	205640000	230810000				342	3453;5237;9041;12148;18890;20029;20030;20700	True;True;True;True;True;True;True;True	3648;5533;9569;12833;20090;21301;21302;22001	20776;20777;20778;31492;31493;31494;31495;31496;53792;53793;53794;53795;53796;53797;53798;53799;73374;73375;73376;113001;113002;113003;113004;113005;113006;113007;119767;119768;119769;119770;119771;119772;123659;123660;123661;123662;123663;123664	13835;13836;20786;20787;20788;20789;20790;35610;35611;35612;35613;48264;48265;73859;73860;73861;73862;78329;78330;78331;78332;78333;78334;80929	13836;20788;35613;48264;73861;78329;78332;80929
>gnl|Amel_4.5|GB41867-PA	>gnl|Amel_4.5|GB41867-PA	35	33	33	>gnl|Amel_4.5|GB41867-PA	1	35	33	33	33	23	28	32	21	27	32	21	27	42.5	40.7	40.7	92.146	798	798	99	64	57	1.653E-295	41.1	26.3	38.2	20097000000	8181900000	8863200000	3052200000				343	2139;3591;4089;4090;4932;5680;6294;7068;7283;8182;8499;10042;10262;10952;11087;11355;11424;11425;13587;14200;14306;15789;16332;16657;17230;17801;17802;18315;18337;18830;19451;19764;19765;20262;20801	True;True;False;False;True;True;True;True;True;True;True;True;True;True;True;True;True;True;True;True;True;True;True;True;True;True;True;True;True;True;True;True;True;True;True	2267;3789;4309;4310;5205;6001;6642;7464;7691;8631;8632;8971;8972;10611;10845;11569;11708;11987;12059;12060;14511;15161;15271;16818;17396;17735;18344;18935;18936;19477;19500;20026;20685;21017;21018;21542;22106	12738;12739;12740;21578;21579;21580;21581;24619;24620;24621;24622;24623;24624;24625;24626;24627;24628;24629;24630;29651;29652;29653;29654;29655;34012;34013;34014;34015;34016;37629;37630;37631;37632;37633;37634;37635;37636;42062;42063;42064;42065;42066;42067;42068;42069;42070;42071;42072;42073;43435;43436;43437;48482;48483;48484;48485;48486;48487;48488;48489;48490;48491;50495;50496;50497;50498;504…	8576;8577;8578;14349;14350;14351;16235;16236;16237;16238;16239;16240;19499;22596;22597;22598;22599;25016;25017;25018;25019;25020;25021;27890;27891;27892;27893;27894;27895;27896;28782;32093;32094;32095;33382;33383;33384;39816;39817;39818;39819;41049;41050;41051;43780;43781;43782;43783;43784;43785;43786;44345;44346;44347;44348;45428;45429;45430;45431;45700;45701;45702;45703;45704;45705;45706;54040;…	8576;14349;16236;16240;19499;22598;25021;27892;28782;32094;33383;39818;41051;43781;44346;45430;45700;45704;54040;56322;56665;61749;63969;65295;67212;69454;69457;71573;71645;73553;75969;77261;77266;79306;81260	202;203	154;783
>gnl|Amel_4.5|GB41869-PA	>gnl|Amel_4.5|GB41869-PA	3	3	3	>gnl|Amel_4.5|GB41869-PA	1	3	3	3	1	1	3	1	1	3	1	1	3	3	3	3	109.14	980	980	1	4	3	1.6554E-09	0.8	0.8	3	175280000	2226800	121470000	51582000				344	2547;10779;20123	True;True;True	2691;11391;21401	15372;65315;120348;120349;120350;120351;120352;120353	10297;43133;78724;78725;78726;78727	10297;43133;78726
>gnl|Amel_4.5|GB41871-PA	>gnl|Amel_4.5|GB41871-PA	10	10	10	>gnl|Amel_4.5|GB41871-PA	1	10	10	10	10	6	9	10	6	9	10	6	9	57.1	57.1	57.1	14.899	126	126	34	12	31	6.3152E-30	57.1	34.1	55.6	13193000000	7291400000	265940000	5635700000				345	460;1232;1590;3876;4347;10181;12702;14731;16557;19071	True;True;True;True;True;True;True;True;True;True	479;1312;1684;4091;4592;10757;13467;15716;15717;17629;20279	2777;2778;2779;2780;2781;2782;2783;2784;2785;2786;7784;7785;7786;7787;9712;9713;9714;9715;9716;9717;9718;23336;23337;23338;23339;23340;23341;23342;23343;23344;26225;26226;26227;26228;26229;26230;26231;26232;26233;26234;26235;26236;26237;26238;26239;61411;61412;61413;61414;61415;61416;76912;76913;76914;76915;76916;88879;88880;88881;88882;88883;88884;88885;88886;88887;88888;88889;88890;99409;99410;…	1869;1870;1871;1872;1873;1874;1875;1876;1877;5328;5329;6610;6611;6612;6613;6614;15438;15439;15440;15441;15442;15443;15444;15445;15446;15447;15448;17305;17306;17307;17308;17309;17310;17311;17312;17313;40479;40480;40481;40482;40483;40484;40485;50538;50539;50540;50541;50542;58199;58200;58201;58202;58203;58204;58205;58206;64868;74567;74568;74569;74570;74571;74572	1871;5329;6612;15443;17309;40480;50540;58202;64868;74568	204;205	48;67
>gnl|Amel_4.5|GB41874-PA	>gnl|Amel_4.5|GB41874-PA	13	13	13	>gnl|Amel_4.5|GB41874-PA	1	13	13	13	4	6	8	4	6	8	4	6	8	13	13	13	104.39	892	892	5	16	10	1.0874E-34	4.4	5.3	8.6	1214500000	63235000	877100000	274200000				346	3261;4103;8147;9842;10209;11579;11875;11994;15702;20092;20231;21012;21669	True;True;True;True;True;True;True;True;True;True;True;True;True	3450;4324;8593;10400;10787;12241;12546;12671;16728;21369;21510;22327;23024	19801;19802;19803;24725;48285;59052;61754;70302;71829;71830;71831;72490;72491;72492;72493;94270;94271;120195;120196;120197;120198;120954;120955;120956;125324;125325;125326;125327;125328;125329;128718	13188;13189;13190;16317;31966;38960;40769;46373;47308;47723;47724;61463;78622;78623;78624;79158;81995;81996;84234	13189;16317;31966;38960;40769;46373;47308;47724;61463;78623;79158;81996;84234
>gnl|Amel_4.5|GB41886-PA	>gnl|Amel_4.5|GB41886-PA	3	3	3	>gnl|Amel_4.5|GB41886-PA	1	3	3	3	0	2	1	0	2	1	0	2	1	4.6	4.6	4.6	52.388	476	476		8	1	4.1155E-10	0	4.6	1.9	747010000	0	747010000	0				347	8199;8200;19034	True;True;True	8649;8650;20240	48578;48579;48580;48581;113819;113820;113821;113822;113823	32149;32150;74405;74406;74407	32149;32150;74405
>gnl|Amel_4.5|GB41888-PA	>gnl|Amel_4.5|GB41888-PA	2	2	2	>gnl|Amel_4.5|GB41888-PA	1	2	2	2	2	0	2	2	0	2	2	0	2	1.5	1.5	1.5	225.84	2027	2027	4		2	2.5021E-08	1.5	0	1.5	236800000	212090000	0	24714000				348	9599;10742	True;True	10149;11353	57307;57308;65120;65121;65122;65123	37841;43024	37841;43024
>gnl|Amel_4.5|GB41889-PA	>gnl|Amel_4.5|GB41889-PA	6	6	6	>gnl|Amel_4.5|GB41889-PA	1	6	6	6	6	4	4	6	4	4	6	4	4	21.4	21.4	21.4	45.304	401	401	15	8	6	1.3944E-34	21.4	12	15	1370700000	807360000	319100000	244230000				349	6172;8430;8731;10486;15354;16582	True;True;True;True;True;True	6517;8897;9229;11093;16368;17657	36865;50106;50107;50108;50109;50110;50111;50112;51895;51896;51897;51898;51899;63623;63624;63625;63626;63627;63628;92207;92208;92209;92210;92211;92212;99603;99604;99605;99606	24497;33142;33143;33144;33145;33146;34289;34290;34291;34292;42054;42055;42056;42057;42058;60291;60292;65002	24497;33144;34290;42054;60292;65002
>gnl|Amel_4.5|GB41891-PA	>gnl|Amel_4.5|GB41891-PA	2	2	2	>gnl|Amel_4.5|GB41891-PA	1	2	2	2	2	1	0	2	1	0	2	1	0	2	2	2	160.09	1429	1429	5	2		1.2126E-07	2	1.2	0	97681000	79650000	18031000	0				350	16247;16595	True;True	17306;17672	97505;97506;97507;97508;99675;99676;99677	63628;65045	63628;65045
>gnl|Amel_4.5|GB41893-PA	>gnl|Amel_4.5|GB41893-PA	2	2	2	>gnl|Amel_4.5|GB41893-PA	1	2	2	2	2	1	1	2	1	1	2	1	1	7.1	7.1	7.1	42.201	392	392	4	2	1	2.9655E-06	7.1	3.6	3.6	158920000	130750000	14123000	14045000				351	860;5985	True;True	906;6317	5466;5467;5468;5469;35783;35784;35785	3691;3692;3693;23750	3691;23750
>gnl|Amel_4.5|GB41894-PA	>gnl|Amel_4.5|GB41894-PA	5	5	5	>gnl|Amel_4.5|GB41894-PA	1	5	5	5	5	2	2	5	2	2	5	2	2	10.2	10.2	10.2	63.125	577	577	14	4	5	2.1028E-27	10.2	4	4.5	235450000	181370000	25615000	28470000				352	921;10330;10976;12986;17525	True;True;True;True;True	970;10923;11595;11596;13847;18649	5836;5837;5838;5839;5840;5841;5842;5843;5844;62639;66523;66524;66525;66526;66527;66528;66529;66530;66531;78994;78995;78996;104739	3939;3940;3941;3942;41415;43906;43907;43908;51882;68264	3939;41415;43908;51882;68264	206	80
>gnl|Amel_4.5|GB41897-PA	>gnl|Amel_4.5|GB41897-PA	1	1	1	>gnl|Amel_4.5|GB41897-PA	1	1	1	1	0	0	1	0	0	1	0	0	1	3.3	3.3	3.3	41.036	367	367			1	0.0061463	0	0	3.3	17751000	0	0	17751000				353	11054	True	11675	67041	44251	44251
>gnl|Amel_4.5|GB41907-PA	>gnl|Amel_4.5|GB41907-PA	2	2	2	>gnl|Amel_4.5|GB41907-PA	1	2	2	2	2	1	1	2	1	1	2	1	1	17.5	17.5	17.5	14.097	126	126	8	3	3	8.5238E-15	17.5	11.1	6.3	620680000	461080000	97032000	62563000				354	5305;12427	True;True	5604;13129	31829;31830;31831;31832;31833;31834;31835;31836;75040;75041;75042;75043;75044;75045	20983;20984;20985;20986;49332;49333;49334	20986;49332
>gnl|Amel_4.5|GB41908-PA	>gnl|Amel_4.5|GB41908-PA	15	15	15	>gnl|Amel_4.5|GB41908-PA	1	15	15	15	15	2	12	15	2	12	15	2	12	12.7	12.7	12.7	157.39	1389	1389	36	3	22	3.7757E-83	12.7	1.5	10.1	19362000000	3894300000	95540000	15372000000				355	1132;3085;5224;5578;7760;8410;8693;11467;13185;14144;16565;16715;17915;19579;21453	True;True;True;True;True;True;True;True;True;True;True;True;True;True;True	1203;3259;5520;5896;5897;8185;8877;9187;12105;14084;15101;17639;17797;19054;20817;22799	7092;7093;7094;7095;18622;18623;18624;18625;18626;18627;18628;31425;31426;31427;31428;33501;33502;33503;33504;46133;46134;46135;46136;50004;50005;50006;51681;69576;69577;69578;69579;69580;69581;80179;80180;80181;80182;80183;85632;85633;85634;85635;85636;85637;99512;99513;100369;100370;100371;100372;100373;107105;107106;107107;116913;127635;127636;127637;127638;127639;127640	4834;4835;12400;12401;20736;20737;22259;22260;22261;30564;33091;33092;33093;34161;45897;52610;52611;56080;56081;56082;56083;64940;64941;65470;65471;65472;69869;69870;76532;83515;83516;83517	4834;12401;20737;22260;30564;33091;34161;45897;52610;56080;64940;65470;69869;76532;83515	207	1079
>gnl|Amel_4.5|GB41927-PA	>gnl|Amel_4.5|GB41927-PA	5	1	1	>gnl|Amel_4.5|GB41927-PA	1	5	1	1	5	4	5	1	1	1	1	1	1	36.8	5.7	5.7	20.468	174	174	3	3	1	6.8039E-65	36.8	26.4	36.8	1073700000	758140000	124180000	191360000				356	1824;9497;12560;14171;20077	False;True;False;False;False	1935;10045;13275;15129;15130;21354	10864;10865;10866;10867;10868;10869;56620;56621;56622;56623;56624;56625;56626;75831;75832;75833;75834;75835;75836;75837;85798;85799;85800;85801;85802;85803;85804;85805;85806;85807;85808;85809;85810;85811;85812;85813;85814;85815;85816;85817;85818;85819;85820;85821;85822;120094;120095;120096;120097;120098;120099;120100;120101;120102;120103;120104;120105;120106;120107;120108	7382;7383;7384;7385;7386;7387;37407;37408;37409;37410;37411;37412;37413;49850;49851;49852;49853;56199;56200;56201;56202;56203;56204;56205;56206;56207;56208;56209;56210;56211;56212;56213;56214;56215;56216;56217;56218;56219;56220;56221;56222;78552;78553;78554;78555;78556;78557;78558;78559;78560;78561;78562;78563	7386;37407;49850;56215;78562	208	81
>gnl|Amel_4.5|GB41945-PA	>gnl|Amel_4.5|GB41945-PA	13	13	13	>gnl|Amel_4.5|GB41945-PA	1	13	13	13	12	0	13	12	0	13	12	0	13	75.6	75.6	75.6	21.713	197	197	41		46	1.6475E-142	73.1	0	75.6	17194000000	5542000000	0	11652000000				357	1755;2202;2980;3985;5736;6588;7050;8470;9508;10374;12990;15471;18355	True;True;True;True;True;True;True;True;True;True;True;True;True	1859;1860;2331;3151;4202;6060;6955;7444;8941;10056;10970;13852;13853;16491;19519	10498;10499;10500;10501;10502;10503;10504;10505;10506;10507;13087;13088;18109;18110;18111;18112;18113;18114;18115;18116;23939;23940;23941;23942;23943;23944;34286;34287;34288;34289;34290;34291;34292;34293;34294;34295;34296;34297;34298;39255;39256;39257;39258;39259;39260;41942;41943;50326;50327;50328;50329;50330;50331;50332;50333;50334;56697;56698;56699;56700;56701;62911;62912;62913;62914;79026;790…	7142;7143;7144;7145;7146;7147;7148;7149;7150;7151;8786;12076;12077;12078;12079;15805;15806;15807;15808;15809;15810;15811;15812;15813;15814;15815;22759;22760;22761;22762;22763;22764;22765;22766;22767;26022;26023;26024;26025;26026;26027;27813;33271;33272;33273;33274;33275;33276;33277;33278;33279;33280;37460;37461;41582;51890;51891;51892;51893;51894;51895;51896;51897;51898;51899;51900;51901;51902;51…	7147;8786;12078;15811;22759;26025;27813;33275;37460;41582;51900;60663;71744	209;210;211	87;99;181
>gnl|Amel_4.5|GB41946-PA	>gnl|Amel_4.5|GB41946-PA	7	7	7	>gnl|Amel_4.5|GB41946-PA	1	7	7	7	5	1	7	5	1	7	5	1	7	33.6	33.6	33.6	25.422	232	232	15	1	18	2.3382E-33	25	5.6	33.6	2686200000	1213400000	5856400	1467000000				358	231;1629;5544;9368;11133;11436;21447	True;True;True;True;True;True;True	243;1726;5860;9908;11756;12073;22793	1443;1444;9910;9911;33317;33318;33319;33320;33321;33322;55725;55726;55727;55728;55729;55730;55731;55732;67434;67435;67436;67437;67438;67439;69374;69375;69376;69377;69378;127606;127607;127608;127609;127610	966;6775;22118;22119;22120;22121;22122;22123;22124;22125;36865;36866;44518;44519;44520;44521;45760;45761;45762;83496;83497;83498;83499;83500	966;6775;22122;36865;44518;45761;83500
>gnl|Amel_4.5|GB41968-PA	>gnl|Amel_4.5|GB41968-PA	2	2	2	>gnl|Amel_4.5|GB41968-PA	1	2	2	2	2	0	2	2	0	2	2	0	2	13.5	13.5	13.5	19.509	171	171	4		2	1.325E-31	13.5	0	13.5	188620000	171810000	0	16802000				359	7389;15089	True;True	7800;16096	44141;44142;44143;44144;90939;90940	29252;29253;59504	29252;59504
>gnl|Amel_4.5|GB41970-PA	>gnl|Amel_4.5|GB41970-PA	2	2	2	>gnl|Amel_4.5|GB41970-PA	1	2	2	2	2	2	2	2	2	2	2	2	2	11.1	11.1	11.1	23.023	199	199	6	6	5	2.2352E-09	11.1	11.1	11.1	487590000	76717000	202180000	208690000				360	12894;19692	True;True	13725;20937	78324;78325;78326;78327;78328;78329;78330;78331;117626;117627;117628;117629;117630;117631;117632;117633;117634	51463;51464;51465;51466;51467;77007;77008;77009;77010;77011	51467;77011
>gnl|Amel_4.5|GB41977-PA	>gnl|Amel_4.5|GB41977-PA	2	2	2	>gnl|Amel_4.5|GB41977-PA	1	2	2	2	0	2	1	0	2	1	0	2	1	6.2	6.2	6.2	39.516	338	338		5	1	0.00074892	0	6.2	3	147270000	0	138010000	9260600				361	5376;18038	True;True	5679;19189	32351;32352;32353;107891;107892;107893	21374;21375;70412	21375;70412
>gnl|Amel_4.5|GB41979-PA	>gnl|Amel_4.5|GB41979-PA	13	13	13	>gnl|Amel_4.5|GB41979-PA	1	13	13	13	11	9	12	11	9	12	11	9	12	26.6	26.6	26.6	57.5	507	507	19	28	15	1.0713E-81	23.7	17.8	24.7	5716900000	488270000	3134900000	2093700000				362	1929;2828;3090;5165;5426;6211;7722;9249;10843;11291;11668;14733;16919	True;True;True;True;True;True;True;True;True;True;True;True;True	2044;2991;3265;5456;5733;6558;8145;9788;11456;11919;12333;15719;18021	11445;11446;11447;11448;11449;11450;11451;11452;11453;11454;11455;11456;17196;17197;17198;17199;18656;18657;18658;18659;18660;31098;32638;32639;32640;32641;32642;37148;37149;45932;45933;45934;45935;45936;45937;45938;55076;55077;55078;55079;55080;55081;65674;65675;65676;65677;65678;68526;68527;68528;68529;68530;70741;70742;70743;88894;88895;88896;88897;88898;101588;101589	7794;7795;7796;7797;7798;11502;11503;11504;12415;12416;12417;12418;12419;20532;21571;21572;21573;21574;21575;21576;24700;30452;30453;30454;30455;30456;36440;43359;43360;43361;43362;45236;45237;45238;46629;46630;58208;58209;58210;58211;66219	7796;11502;12418;20532;21576;24700;30453;36440;43359;45236;46629;58210;66219
>gnl|Amel_4.5|GB41986-PA	>gnl|Amel_4.5|GB41986-PA	1	1	1	>gnl|Amel_4.5|GB41986-PA	1	1	1	1	0	1	0	0	1	0	0	1	0	1.9	1.9	1.9	40.929	365	365		3		0.0042084	0	1.9	0	89199000	0	89199000	0				363	11911	True	12583	72020;72021;72022	47429;47430;47431	47429
>gnl|Amel_4.5|GB42017-PA	>gnl|Amel_4.5|GB42017-PA	3	3	3	>gnl|Amel_4.5|GB42017-PA	1	3	3	3	1	0	3	1	0	3	1	0	3	17	17	17	26.475	229	229	1		3	2.5631E-06	3.9	0	17	115780000	7185200	0	108590000				364	2384;7917;20251	True;True;True	2521;8351;21531	14283;47038;121079;121080	9605;31141;79272	9605;31141;79272
>gnl|Amel_4.5|GB42019-PA	>gnl|Amel_4.5|GB42019-PA	8	8	7	>gnl|Amel_4.5|GB42019-PA	1	8	8	7	8	6	8	8	6	8	7	5	7	43.7	43.7	38.3	23.108	206	206	23	18	22	2.0997E-37	43.7	29.6	43.7	5786100000	2572900000	2077600000	1135600000				365	5826;7871;10103;11357;15394;18236;19598;20878	True;True;True;True;True;True;True;True	6152;8304;10673;11989;16409;19394;20838;22186	34788;34789;46809;46810;46811;46812;46813;46814;46815;46816;46817;46818;46819;60801;60802;60803;60804;60805;60806;60807;60808;60809;60810;60811;60812;60813;60814;60815;60816;68912;68913;68914;68915;68916;68917;68918;68919;68920;92408;92409;92410;92411;92412;92413;92414;109026;109027;109028;109029;109030;117026;117027;117028;117029;117030;117031;117032;117033;124536;124537;124538;124539;124540	23117;31009;31010;40087;40088;40089;40090;45433;45434;45435;60400;60401;60402;60403;60404;60405;60406;71151;71152;76612;76613;76614;76615;76616;76617;76618;76619;76620;76621;76622;76623;76624;81493;81494;81495;81496	23117;31009;40088;45433;60401;71152;76617;81495
>gnl|Amel_4.5|GB42024-PA	>gnl|Amel_4.5|GB42024-PA	1	1	1	>gnl|Amel_4.5|GB42024-PA	1	1	1	1	0	0	1	0	0	1	0	0	1	1.2	1.2	1.2	78.111	690	690			1	0.0028742	0	0	1.2	21955000	0	0	21955000				366	18853	True	20050	112778	73699	73699
>gnl|Amel_4.5|GB42036-PA	>gnl|Amel_4.5|GB42036-PA	11	11	11	>gnl|Amel_4.5|GB42036-PA	1	11	11	11	11	6	9	11	6	9	11	6	9	40.8	40.8	40.8	34.306	311	311	30	16	19	1.0792E-104	40.8	20.6	33.4	4393100000	2886100000	732270000	774700000				367	73;74;2936;4057;4327;5219;6595;9098;9287;10335;10338	True;True;True;True;True;True;True;True;True;True;True	77;78;3103;4276;4572;5515;6962;9629;9827;10928;10931	443;444;445;446;447;448;449;450;451;452;17797;17798;24456;24457;24458;24459;24460;24461;26116;26117;26118;26119;26120;26121;26122;26123;31408;31409;31410;31411;31412;39291;39292;54186;54187;54188;54189;54190;55276;55277;55278;55279;55280;55281;55282;55283;62664;62665;62666;62667;62668;62669;62670;62671;62672;62683;62684;62685;62686;62687;62688;62689;62690;62691;62692	308;309;310;311;312;313;314;315;11904;16134;16135;16136;17232;17233;17234;17235;17236;17237;17238;17239;20726;20727;20728;20729;20730;26045;35884;35885;35886;36573;36574;41428;41429;41430;41431;41432;41433;41434;41435;41443;41444;41445;41446;41447;41448	308;311;11904;16135;17237;20726;26045;35884;36574;41428;41448
>gnl|Amel_4.5|GB42043-PA	>gnl|Amel_4.5|GB42043-PA	2	2	2	>gnl|Amel_4.5|GB42043-PA	1	2	2	2	0	0	2	0	0	2	0	0	2	2.1	2.1	2.1	102.13	901	901			2	0.0017732	0	0	2.1	20605000	0	0	20605000				368	6551;7410	True;True	6915;7821	39024;44239	25869;29313	25869;29313
>gnl|Amel_4.5|GB42050-PA	>gnl|Amel_4.5|GB42050-PA	1	1	1	>gnl|Amel_4.5|GB42050-PA	1	1	1	1	1	0	1	1	0	1	1	0	1	2	2	2	47.121	404	404	3		3	0.0017439	2	0	2	85670000	55631000	0	30039000				369	8888	True	9394	52862;52863;52864;52865;52866;52867	34997;34998	34997
>gnl|Amel_4.5|GB42053-PA	>gnl|Amel_4.5|GB42053-PA	4	4	4	>gnl|Amel_4.5|GB42053-PA	1	4	4	4	3	3	4	3	3	4	3	3	4	47.3	47.3	47.3	16.123	148	148	12	27	10	6.7094E-85	33.8	33.8	47.3	66463000000	676690000	65194000000	592460000				370	6775;8408;13762;18395	True;True;True;True	7151;8875;14694;19561;19562	40291;40292;40293;40294;40295;40296;40297;40298;40299;40300;40301;40302;40303;40304;40305;40306;40307;40308;40309;40310;49990;49991;49992;49993;49994;49995;49996;83515;110043;110044;110045;110046;110047;110048;110049;110050;110051;110052;110053;110054;110055;110056;110057;110058;110059;110060;110061;110062;110063	26721;26722;26723;26724;26725;26726;26727;26728;26729;26730;26731;26732;26733;26734;26735;26736;26737;26738;26739;33081;33082;33083;33084;33085;33086;54719;71844;71845;71846;71847;71848;71849;71850;71851;71852;71853;71854;71855;71856;71857;71858;71859;71860;71861;71862;71863;71864	26724;33085;54719;71858	212	80
>gnl|Amel_4.5|GB42054-PA;>gnl|Amel_4.5|GB41038-PA	>gnl|Amel_4.5|GB42054-PA	30;3	30;3	30;3	>gnl|Amel_4.5|GB42054-PA	2	30	30	30	28	17	27	28	17	27	28	17	27	35.4	35.4	35.4	115.3	1035	1035;1029	78	46	36	2.4902E-228	32.3	19.2	32.1	13482000000	6739500000	1605200000	5137000000				371	141;145;541;2867;3160;4139;5474;6875;7558;7618;9105;9367;11066;11067;11090;11575;12712;13612;13637;13791;15655;15658;16867;17477;17806;19312;19733;19848;21156;21479	True;True;True;True;True;True;True;True;True;True;True;True;True;True;True;True;True;True;True;True;True;True;True;True;True;True;True;True;True;True	149;153;563;3030;3344;4363;5790;7257;7974;8036;9637;9907;11687;11688;11711;12237;13482;14538;14564;14735;14736;16681;16684;17967;18599;18940;20538;20980;21105;22477;22827	823;824;825;826;827;828;829;830;831;832;833;853;854;855;856;857;3268;3269;3270;3271;3272;3273;3274;3275;3276;3277;3278;3279;3280;3281;17372;19076;19077;19078;19079;24960;24961;24962;24963;24964;24965;24966;24967;24968;32963;32964;32965;40879;40880;40881;40882;45136;45137;45138;45426;45427;45428;54226;54227;54228;54229;54230;54231;55723;55724;67100;67101;67102;67103;67104;67105;67106;67212;70275;7…	544;545;553;2165;2166;2167;11615;12675;12676;12677;12678;16484;16485;16486;16487;16488;16489;16490;21819;21820;21821;27093;27094;27095;27096;29967;29968;30144;35908;35909;35910;35911;36864;44287;44288;44289;44357;46354;46355;50583;50584;50585;54158;54159;54160;54225;54919;54920;54921;61315;61316;61327;66043;66044;66045;66046;66047;68104;68105;68106;68107;68108;68109;68110;68111;68112;69467;69468;…	545;553;2166;11615;12678;16490;21820;27096;29967;30144;35909;36864;44287;44289;44357;46355;50584;54160;54225;54919;61316;61327;66043;68106;69472;75523;77142;77648;82452;83596	213	148
>gnl|Amel_4.5|GB42055-PA	>gnl|Amel_4.5|GB42055-PA	1	1	1	>gnl|Amel_4.5|GB42055-PA	1	1	1	1	1	0	1	1	0	1	1	0	1	27.3	27.3	27.3	5.0738	44	44	3		2	3.968E-08	27.3	0	27.3	102480000	86959000	0	15523000				372	567	True	591	3445;3446;3447;3448;3449	2294;2295	2294
>gnl|Amel_4.5|GB42057-PA	>gnl|Amel_4.5|GB42057-PA	1	1	1	>gnl|Amel_4.5|GB42057-PA	1	1	1	1	1	0	0	1	0	0	1	0	0	9.4	9.4	9.4	15.814	139	139	3			8.4677E-06	9.4	0	0	78567000	78567000	0	0				373	7860	True	8292	46759;46760;46761	30980;30981	30981
>gnl|Amel_4.5|GB42062-PA	>gnl|Amel_4.5|GB42062-PA	1	1	1	>gnl|Amel_4.5|GB42062-PA	1	1	1	1	0	1	0	0	1	0	0	1	0	2.1	2.1	2.1	145.12	1329	1329		1		0.004833	0	2.1	0	21849000	0	21849000	0				374	15674	True	16700	94129	61374	61374
>gnl|Amel_4.5|GB42076-PA	>gnl|Amel_4.5|GB42076-PA	9	9	9	>gnl|Amel_4.5|GB42076-PA	1	9	9	9	9	1	6	9	1	6	9	1	6	13.9	13.9	13.9	90.065	764	764	22	1	15	8.6038E-55	13.9	1.3	10.1	1116600000	799490000	47156000	269960000				375	1943;2409;2595;2869;4086;13082;13634;14048;19014	True;True;True;True;True;True;True;True;True	2059;2547;2742;3032;4306;13973;14561;15005;20220	11567;14512;14513;14514;14515;14516;14517;15696;15697;17377;17378;17379;17380;17381;17382;24607;24608;24609;24610;24611;79630;82757;82758;82759;82760;82761;82762;82763;82764;85138;85139;85140;85141;85142;113697;113698;113699;113700	7863;9757;10539;11618;11619;11620;16224;16225;16226;16227;16228;52270;54217;54218;54219;55768;55769;55770;55771;55772;55773;74328	7863;9757;10539;11618;16228;52270;54218;55768;74328	214	59
>gnl|Amel_4.5|GB42079-PA	>gnl|Amel_4.5|GB42079-PA	1	1	1	>gnl|Amel_4.5|GB42079-PA	1	1	1	1	1	1	1	1	1	1	1	1	1	3.4	3.4	3.4	36.931	320	320	2	3	1	0.0031093	3.4	3.4	3.4	171460000	33334000	103530000	34595000				376	4547	True	4799	27423;27424;27425;27426;27427;27428	18083	18083
>gnl|Amel_4.5|GB42082-PA	>gnl|Amel_4.5|GB42082-PA	10	10	10	>gnl|Amel_4.5|GB42082-PA	1	10	10	10	10	7	10	10	7	10	10	7	10	14.4	14.4	14.4	63.115	564	564	36	19	24	6.3989E-37	14.4	11.2	14.4	7880700000	5313500000	849640000	1717600000				377	1647;1705;2376;2634;4792;8239;8369;9453;16472;21417	True;True;True;True;True;True;True;True;True;True	1744;1804;2513;2788;5060;8690;8835;10000;17540;22762	9984;9985;9986;9987;9988;10246;10247;10248;14207;14208;14209;14210;14211;14212;14213;14214;16021;16022;16023;16024;16025;16026;16027;28811;28812;28813;28814;28815;28816;28817;28818;28819;28820;28821;28822;28823;28824;28825;48809;48810;48811;48812;49773;49774;49775;49776;56352;56353;56354;56355;56356;56357;56358;98871;98872;98873;98874;98875;98876;98877;98878;98879;98880;98881;98882;98883;98884;98…	6824;6825;6826;6827;6979;9549;9550;9551;9552;9553;9554;10760;10761;10762;18945;18946;18947;18948;18949;18950;18951;32284;32285;32937;32938;32939;32940;37233;37234;37235;64489;64490;64491;64492;64493;64494;64495;64496;64497;64498;64499;64500;64501;83386;83387;83388;83389;83390	6826;6979;9550;10762;18946;32284;32938;37234;64489;83390
>gnl|Amel_4.5|GB42088-PA	>gnl|Amel_4.5|GB42088-PA	2	2	2	>gnl|Amel_4.5|GB42088-PA	1	2	2	2	2	0	1	2	0	1	2	0	1	35.7	35.7	35.7	6.5855	56	56	4		1	2.2625E-05	35.7	0	19.6	138860000	79311000	0	59547000				378	4864;6086	True;True	5133;6425	29281;36384;36385;36386;36387	19247;24187;24188	19247;24188
>gnl|Amel_4.5|GB42098-PA	>gnl|Amel_4.5|GB42098-PA	2	1	1	>gnl|Amel_4.5|GB42098-PA	1	2	1	1	0	2	0	0	1	0	0	1	0	9.8	5.6	5.6	27.077	234	234		3		9.1524E-10	0	9.8	0	40032000	0	40032000	0				379	11490;11964	False;True	12134;12638	69749;69750;72341;72342;72343	46013;46014;47610	46014;47610
>gnl|Amel_4.5|GB42106-PA	>gnl|Amel_4.5|GB42106-PA	9	9	9	>gnl|Amel_4.5|GB42106-PA	1	9	9	9	9	5	9	9	5	9	9	5	9	27.6	27.6	27.6	48.175	427	427	37	15	30	4.6213E-148	27.6	11.7	27.6	11758000000	8325000000	549090000	2884300000				380	5927;5980;7325;8055;11012;11500;18592;18926;21350	True;True;True;True;True;True;True;True;True	6256;6312;7734;8493;11632;12149;12150;19774;20126;22687	35416;35417;35418;35419;35420;35421;35422;35423;35424;35768;35769;35770;35771;35772;35773;43691;43692;43693;43694;43695;47752;47753;47754;47755;47756;47757;47758;47759;47760;47761;66712;66713;66714;66715;66716;66717;66718;66719;66720;66721;66722;66723;66724;66725;66726;69817;69818;69819;69820;69821;69822;69823;69824;69825;69826;69827;69828;69829;69830;69831;111226;111227;111228;111229;111230;1112…	23526;23527;23528;23529;23530;23742;23743;28934;28935;28936;28937;28938;31605;31606;31607;31608;31609;31610;31611;31612;31613;44008;44009;44010;44011;44012;44013;44014;46062;46063;46064;46065;46066;46067;46068;46069;46070;46071;46072;46073;72633;72634;72635;72636;72637;72638;72639;72640;72641;73966;73967;73968;73969;73970;73971;83109;83110;83111;83112;83113;83114;83115;83116;83117;83118	23526;23743;28936;31606;44013;46064;72638;73966;83109	215	254
>gnl|Amel_4.5|GB42138-PA	>gnl|Amel_4.5|GB42138-PA	11	11	11	>gnl|Amel_4.5|GB42138-PA	1	11	11	11	11	4	5	11	4	5	11	4	5	10.4	10.4	10.4	142.37	1235	1235	26	6	7	3.1776E-40	10.4	3.5	4.8	758220000	690670000	39706000	27852000				381	7612;8760;12648;12946;13294;14277;16195;16707;18404;19464;21531	True;True;True;True;True;True;True;True;True;True;True	8030;9259;13399;13791;14199;15241;17248;17788;19571;20698;22881	45388;45389;45390;45391;52103;52104;52105;52106;76614;76615;76616;78718;78719;80862;80863;80864;80865;80866;80867;80868;80869;80870;80871;86408;86409;86410;86411;86412;97221;100336;100337;100338;110111;110112;116187;116188;116189;128034;128035	30119;34434;50361;50362;51724;53057;53058;53059;53060;56578;56579;56580;63431;65451;71898;75996;75997;83766	30119;34434;50362;51724;53058;56578;63431;65451;71898;75997;83766
>gnl|Amel_4.5|GB42141-PA	>gnl|Amel_4.5|GB42141-PA	15	15	15	>gnl|Amel_4.5|GB42141-PA	1	15	15	15	15	11	15	15	11	15	15	11	15	32.9	32.9	32.9	46.52	417	417	36	28	25	4.8119E-56	32.9	21.6	32.9	6859900000	1287500000	3916500000	1655900000				382	463;761;1577;1861;3405;3830;3842;4519;9340;12778;12779;16033;18698;20148;21433	True;True;True;True;True;True;True;True;True;True;True;True;True;True;True	482;803;1671;1972;3597;4041;4054;4769;9880;13569;13570;17075;19889;21426;22778	2796;2797;2798;2799;4774;4775;4776;4777;4778;4779;4780;9648;9649;9650;9651;9652;9653;9654;9655;11030;11031;11032;11033;11034;11035;11036;20540;20541;20542;20543;20544;23051;23052;23053;23054;23055;23056;23057;23058;23113;23114;23115;23116;27227;27228;27229;27230;27231;27232;27233;27234;55597;55598;55599;55600;55601;55602;77467;77468;77469;77470;77471;77472;77473;77474;77475;77476;77477;77478;9618…	1888;1889;1890;3153;6583;7498;13694;13695;13696;13697;15247;15248;15249;15250;15289;15290;15291;15292;17947;17948;17949;17950;17951;17952;17953;36782;50941;50942;50943;50944;50945;50946;50947;50948;50949;62663;62664;73076;73077;78828;78829;78830;83455;83456;83457	1888;3153;6583;7498;13697;15247;15291;17950;36782;50945;50949;62663;73077;78829;83456
>gnl|Amel_4.5|GB42142-PA	>gnl|Amel_4.5|GB42142-PA	2	2	2	>gnl|Amel_4.5|GB42142-PA	1	2	2	2	2	0	0	2	0	0	2	0	0	4.6	4.6	4.6	75.11	716	716	5			3.0481E-49	4.6	0	0	199160000	199160000	0	0				383	445;14932	True;True	462;15925	2691;2692;2693;89962;89963	1807;1808;58848	1807;58848
>gnl|Amel_4.5|GB42143-PA	>gnl|Amel_4.5|GB42143-PA	12	12	12	>gnl|Amel_4.5|GB42143-PA	1	12	12	12	12	7	6	12	7	6	12	7	6	18.1	18.1	18.1	85.757	761	761	32	21	12	9.3886E-97	18.1	9.6	7.8	1968400000	1476800000	363870000	127710000				384	594;4808;4809;5465;5479;7588;7963;13386;15981;16148;17845;18417	True;True;True;True;True;True;True;True;True;True;True;True	625;5077;5078;5780;5795;8005;8006;8398;14299;17022;17198;18981;19584	3682;28942;28943;28944;28945;28946;28947;28948;28949;28950;28951;28952;28953;28954;28955;28956;28957;28958;28959;28960;28961;32907;32908;32999;33000;33001;33002;33003;33004;33005;45277;45278;45279;45280;45281;45282;45283;47273;81371;81372;81373;81374;81375;95914;95915;95916;95917;95918;95919;95920;95921;95922;95923;95924;95925;95926;96940;96941;96942;96943;106697;110163;110164;110165;110166	2416;19032;19033;19034;19035;19036;19037;19038;19039;21777;21833;21834;30046;30047;30048;30049;31281;53376;62495;62496;62497;63241;63242;63243;69626;71931;71932;71933	2416;19036;19037;21777;21833;30047;31281;53376;62496;63241;69626;71931	216	635
>gnl|Amel_4.5|GB42150-PA	>gnl|Amel_4.5|GB42150-PA	4	4	4	>gnl|Amel_4.5|GB42150-PA	1	4	4	4	1	1	4	1	1	4	1	1	4	5.1	5.1	5.1	96.262	875	875	3	2	7	1.1596E-12	1.3	1.3	5.1	204100000	50078000	53447000	100580000				385	2249;5747;10693;17385	True;True;True;True	2381;6071;11304;18505	13400;13401;34352;64829;103959;103960;103961;103962;103963;103964;103965;103966	9016;9017;22807;42839;67772;67773;67774;67775;67776	9016;22807;42839;67773
>gnl|Amel_4.5|GB42152-PA	>gnl|Amel_4.5|GB42152-PA	20	20	20	>gnl|Amel_4.5|GB42152-PA	1	20	20	20	10	16	17	10	16	17	10	16	17	27.7	27.7	27.7	98.559	867	867	13	39	21	9.2536E-120	14.9	22.3	22.8	5834500000	123940000	4191600000	1518900000				386	791;815;5701;8130;8169;8501;10954;11727;12534;13881;13882;14018;15623;17128;17502;19001;19058;19801;20488;21099	True;True;True;True;True;True;True;True;True;True;True;True;True;True;True;True;True;True;True;True	833;860;6024;8574;8616;8974;11571;12392;13238;13239;14827;14828;14973;16647;18238;18625;20207;20266;21056;21776;22416	5010;5011;5012;5013;5014;5015;5191;5192;5193;5194;5195;5196;34118;34119;34120;48172;48173;48174;48175;48401;48402;48403;48404;48405;50509;50510;50511;50512;50513;66348;66349;70986;75620;75621;75622;75623;75624;75625;75626;75627;84234;84235;84236;84237;84238;84239;84240;84984;84985;84986;93805;93806;102568;102569;102570;102571;104620;113625;113626;113627;113628;113629;113992;113993;118291;118292;1…	3350;3351;3505;3506;22661;22662;31876;32033;33387;33388;43796;46776;46777;49711;49712;49713;49714;49715;49716;49717;49718;55217;55218;55219;55220;55221;55689;61179;61180;66836;66837;68195;74266;74267;74268;74534;77399;77400;80088;82267	3351;3506;22662;31876;32033;33388;43796;46777;49713;55218;55221;55689;61179;66837;68195;74268;74534;77400;80088;82267	217	668
>gnl|Amel_4.5|GB42168-PA	>gnl|Amel_4.5|GB42168-PA	3	3	3	>gnl|Amel_4.5|GB42168-PA	1	3	3	3	2	3	3	2	3	3	2	3	3	19.7	19.7	19.7	20.78	178	178	6	6	6	7.0066E-13	13.5	19.7	19.7	1319900000	210380000	683670000	425860000				387	127;830;19268	True;True;True	134;876;20492	751;752;753;754;755;756;757;758;5287;5288;5289;115185;115186;115187;115188;115189;115190;115191	501;502;503;3581;75368;75369;75370;75371;75372	502;3581;75372
>gnl|Amel_4.5|GB42169-PA	>gnl|Amel_4.5|GB42169-PA	20	20	20	>gnl|Amel_4.5|GB42169-PA	1	20	20	20	20	4	5	20	4	5	20	4	5	14.7	14.7	14.7	220.33	1904	1904	50	9	7	1.9364E-152	14.7	2.6	3.8	1507100000	1222600000	236100000	48407000				388	549;1656;2820;4184;4271;4330;4517;7981;8609;11982;12256;13807;14030;16098;16549;17030;17195;18401;18441;18862	True;True;True;True;True;True;True;True;True;True;True;True;True;True;True;True;True;True;True;True	571;1753;2983;4410;4515;4575;4767;8416;9101;12658;12948;14752;14985;17146;17621;18135;18308;19568;19610;20059	3322;3323;10023;10024;10025;10026;17152;17153;17154;17155;17156;17157;25224;25225;25226;25837;26135;26136;26137;26138;27223;27224;27225;47362;51188;51189;51190;72420;72421;72422;74015;83874;83875;83876;83877;83878;85038;85039;96642;96643;96644;96645;96646;96647;99354;99355;99356;102051;102052;102053;102054;102055;102056;102057;102955;102956;110093;110094;110095;110096;110097;110098;110342;110343;…	2207;2208;6848;11473;16655;16656;17060;17248;17249;17944;17945;31332;33844;47664;47665;47666;48649;54968;54969;54970;54971;55711;62966;62967;64821;66484;66485;66486;67103;71891;71892;72070;73733	2208;6848;11473;16656;17060;17248;17945;31332;33844;47664;48649;54968;55711;62966;64821;66484;67103;71891;72070;73733
>gnl|Amel_4.5|GB42173-PA	>gnl|Amel_4.5|GB42173-PA	1	1	1	>gnl|Amel_4.5|GB42173-PA	1	1	1	1	1	0	0	1	0	0	1	0	0	4	4	4	28.949	249	249	1			0.00049188	4	0	0	2654400	2654400	0	0				389	11955	True	12629	72273	47573	47573
>gnl|Amel_4.5|GB42183-PA	>gnl|Amel_4.5|GB42183-PA	1	1	1	>gnl|Amel_4.5|GB42183-PA	1	1	1	1	1	0	1	1	0	1	1	0	1	1.3	1.3	1.3	102.26	924	924	3		2	0.0026108	1.3	0	1.3	130140000	60575000	0	69566000				390	819	True	864	5209;5210;5211;5212;5213	3521	3521
>gnl|Amel_4.5|GB42189-PA	>gnl|Amel_4.5|GB42189-PA	6	6	6	>gnl|Amel_4.5|GB42189-PA	1	6	6	6	6	4	6	6	4	6	6	4	6	47.7	47.7	47.7	17.831	155	155	19	9	12	2.3368E-59	47.7	30.3	47.7	4210700000	3190100000	218740000	801900000				391	1028;3259;5177;6347;7384;10750	True;True;True;True;True;True	1092;3448;5468;6696;7795;11361	6487;6488;6489;6490;6491;6492;19789;19790;19791;19792;19793;19794;19795;31144;31145;31146;31147;37918;37919;37920;37921;37922;37923;37924;37925;37926;44117;44118;44119;44120;44121;44122;65145;65146;65147;65148;65149;65150;65151;65152	4379;13184;13185;13186;20565;20566;25218;25219;25220;25221;29239;29240;29241;43037;43038;43039;43040;43041;43042;43043;43044	4379;13184;20565;25218;29239;43037
>gnl|Amel_4.5|GB42191-PA	>gnl|Amel_4.5|GB42191-PA	2	2	2	>gnl|Amel_4.5|GB42191-PA	1	2	2	2	2	0	2	2	0	2	2	0	2	28.8	28.8	28.8	9.2298	80	80	7		9	1.1479E-13	28.8	0	28.8	2159500000	839150000	0	1320300000				392	16670;19413	True;True	17750;17751;20643	100145;100146;100147;100148;100149;100150;100151;100152;116004;116005;116006;116007;116008;116009;116010;116011	65333;65334;65335;65336;65337;65338;75874;75875;75876;75877;75878	65338;75876	218	66
>gnl|Amel_4.5|GB42193-PA	>gnl|Amel_4.5|GB42193-PA	1	1	1	>gnl|Amel_4.5|GB42193-PA	1	1	1	1	1	0	1	1	0	1	1	0	1	6	6	6	22.501	199	199	3		2	2.0494E-14	6	0	6	195020000	142140000	0	52882000				393	19165	True	20377	114568;114569;114570;114571;114572	74901;74902;74903;74904	74901
>gnl|Amel_4.5|GB42196-PA	>gnl|Amel_4.5|GB42196-PA	2	2	2	>gnl|Amel_4.5|GB42196-PA	1	2	2	2	2	0	0	2	0	0	2	0	0	2.1	2.1	2.1	93.008	843	843	3			0.00011438	2.1	0	0	14512000	14512000	0	0				394	54;7721	True;True	57;8144	350;45930;45931	238;30451	238;30451
>gnl|Amel_4.5|GB42203-PA	>gnl|Amel_4.5|GB42203-PA	2	2	2	>gnl|Amel_4.5|GB42203-PA	1	2	2	2	2	1	2	2	1	2	2	1	2	5.5	5.5	5.5	58.617	532	532	4	3	5	7.7351E-25	5.5	3	5.5	255940000	70634000	106310000	78993000				395	14142;16594	True;True	15099;17671	85620;85621;85622;85623;85624;85625;85626;85627;85628;99672;99673;99674	56073;56074;56075;56076;56077;65044	56076;65044
>gnl|Amel_4.5|GB42205-PA	>gnl|Amel_4.5|GB42205-PA	3	3	3	>gnl|Amel_4.5|GB42205-PA	1	3	3	3	3	0	2	3	0	2	3	0	2	21.9	21.9	21.9	18.791	160	160	7		5	8.2323E-12	21.9	0	16.2	237370000	161990000	0	75385000				396	11710;12558;19109	True;True;True	12375;13273;20319	70927;70928;70929;70930;70931;70932;75822;75823;75824;75825;75826;114255	46739;46740;46741;49846;49847;74696	46740;49846;74696
>gnl|Amel_4.5|GB42211-PA	>gnl|Amel_4.5|GB42211-PA	2	2	2	>gnl|Amel_4.5|GB42211-PA	1	2	2	2	2	1	0	2	1	0	2	1	0	2.3	2.3	2.3	105.49	922	922	4	1		6.5411E-06	2.3	1.1	0	45389000	35696000	9692300	0				397	6348;21085	True;True	6697;22401	37927;37928;125670;125671;125672	25222;82211;82212	25222;82211
>gnl|Amel_4.5|GB42216-PA	>gnl|Amel_4.5|GB42216-PA	8	8	8	>gnl|Amel_4.5|GB42216-PA	1	8	8	8	7	4	3	7	4	3	7	4	3	17.1	17.1	17.1	62.181	549	549	22	8	3	8.4968E-23	15.8	7.7	6.2	793980000	676530000	85023000	32429000				398	5161;7794;7810;11960;14609;16702;16815;19379	True;True;True;True;True;True;True;True	5452;8223;8239;12634;15589;17783;17911;20608	31084;31085;31086;31087;46370;46371;46372;46373;46444;46445;72315;72316;72317;72318;72319;72320;72321;72322;88160;88161;88162;100312;100313;100314;100315;100316;100317;100318;100319;101036;115793;115794;115795	20525;30722;30723;30777;47597;47598;57724;57725;65437;65438;65439;65882;75747;75748	20525;30722;30777;47597;57725;65438;65882;75747
>gnl|Amel_4.5|GB42223-PA	>gnl|Amel_4.5|GB42223-PA	3	3	3	>gnl|Amel_4.5|GB42223-PA	1	3	3	3	1	2	3	1	2	3	1	2	3	4	4	4	84.532	744	744	2	6	3	2.9788E-10	1.2	2.8	4	295990000	7312000	209190000	79492000				399	6240;14080;19706	True;True;True	6587;15037;20951	37307;37308;37309;37310;85300;85301;85302;117712;117713;117714;117715	24800;55883;77058	24800;55883;77058
>gnl|Amel_4.5|GB42233-PA	>gnl|Amel_4.5|GB42233-PA	6	6	6	>gnl|Amel_4.5|GB42233-PA	1	6	6	6	5	0	4	5	0	4	5	0	4	17.2	17.2	17.2	39.415	361	361	12		4	9.2543E-10	13.9	0	10.8	673280000	617540000	0	55740000				400	676;679;5837;8351;15807;19969	True;True;True;True;True;True	714;717;6164;8817;16836;21234	4141;4154;34857;34858;34859;34860;49660;49661;49662;49663;49664;94905;119454;119455;119456;119457	2737;2748;23152;23153;23154;32860;32861;61827;78135;78136	2737;2748;23152;32861;61827;78135
>gnl|Amel_4.5|GB42234-PA	>gnl|Amel_4.5|GB42234-PA	2	2	2	>gnl|Amel_4.5|GB42234-PA	1	2	2	2	1	2	2	1	2	2	1	2	2	7.1	7.1	7.1	44.235	394	394	2	3	3	5.7237E-08	4.3	7.1	7.1	126710000	20044000	32580000	74090000				401	2119;2790	True;True	2245;2952	12640;12641;12642;12643;12644;12645;16957;16958	8515;11364	8515;11364
>gnl|Amel_4.5|GB42239-PA	>gnl|Amel_4.5|GB42239-PA	2	2	2	>gnl|Amel_4.5|GB42239-PA	1	2	2	2	1	0	2	1	0	2	1	0	2	6.2	6.2	6.2	48.29	419	419	1		3	1.1113E-06	2.6	0	6.2	99447000	6699100	0	92748000				402	7627;21111	True;True	8046;22428	45475;125794;125795;125796	30179;82311	30179;82311
>gnl|Amel_4.5|GB42246-PA	>gnl|Amel_4.5|GB42246-PA	2	2	2	>gnl|Amel_4.5|GB42246-PA	1	2	2	2	2	1	1	2	1	1	2	1	1	1	1	1	185.29	1623	1623	4	2	2	0.0014425	1	0.4	0.4	94895000	64315000	23798000	6782200				403	8710;11214	True;True	9205;11840	51767;51768;51769;51770;51771;51772;51773;67974	34213;44867	34213;44867
>gnl|Amel_4.5|GB42261-PA	>gnl|Amel_4.5|GB42261-PA	2	2	2	>gnl|Amel_4.5|GB42261-PA	1	2	2	2	1	2	1	1	2	1	1	2	1	7.9	7.9	7.9	45.658	406	406	1	6	1	1.7889E-20	4.2	7.9	3.7	192990000	15109000	171690000	6194200				404	3549;6476	True;True	3747;6834	21394;21395;21396;21397;38615;38616;38617;38618	14243;14244;14245;25614;25615;25616;25617	14243;25616
>gnl|Amel_4.5|GB42264-PA	>gnl|Amel_4.5|GB42264-PA	9	9	9	>gnl|Amel_4.5|GB42264-PA	1	9	9	9	8	7	8	8	7	8	8	7	8	26.2	26.2	26.2	40.568	351	351	31	20	26	5.8703E-74	26.2	17.4	26.2	5770700000	3420100000	1050400000	1300200000				405	2388;2977;7720;8902;9252;9661;9718;13663;16911	True;True;True;True;True;True;True;True;True	2525;3148;8143;9410;9411;9791;10212;10272;14591;18012;18013	14349;14350;14351;14352;14353;14354;14355;14356;14357;18087;18088;18089;18090;18091;18092;18093;18094;18095;45928;45929;52924;52925;52926;52927;52928;52929;52930;52931;52932;52933;52934;52935;55089;55090;55091;55092;55093;57686;57687;57688;57689;57690;57691;57692;57693;57694;57695;57696;57697;57698;57699;57700;57701;57702;57703;58115;58116;58117;58118;58119;58120;58121;58122;82955;82956;82957;829…	9657;9658;12063;12064;12065;12066;12067;12068;30450;35027;35028;35029;35030;35031;35032;35033;35034;35035;36447;36448;36449;38070;38071;38072;38073;38074;38075;38076;38077;38078;38079;38080;38344;38345;38346;54334;54335;66191;66192;66193;66194;66195;66196;66197;66198	9658;12065;30450;35029;36448;38071;38345;54334;66191	219;220	279;317
>gnl|Amel_4.5|GB47313-PA;>gnl|Amel_4.5|GB42277-PA;>gnl|Amel_4.5|GB42279-PA;>gnl|Amel_4.5|GB54511-PA	>gnl|Amel_4.5|GB47313-PA;>gnl|Amel_4.5|GB42277-PA;>gnl|Amel_4.5|GB42279-PA;>gnl|Amel_4.5|GB54511-PA	3;3;2;2	2;2;1;1	1;1;1;0	>gnl|Amel_4.5|GB47313-PA;>gnl|Amel_4.5|GB42277-PA;>gnl|Amel_4.5|GB42279-PA;>gnl|Amel_4.5|GB54511-PA	4	3	2	1	3	2	3	2	1	2	1	1	1	6.3	3.7	1.6	49.067	430	430;472;430;728	4	3	2	1.2728E-06	6.3	4.2	6.3	230000000	28825000	125350000	75831000				406	8190;11037;12801	True;True;False	8640;11657;13598	48527;48528;66924;66925;66926;66927;66928;66929;66930;77670;77671;77672;77673;77674;77675;77676;77677;77678;77679	32117;44176;44177;44178;44179;44180;44181;51057;51058;51059;51060	32117;44179;51059
>gnl|Amel_4.5|GB42297-PA	>gnl|Amel_4.5|GB42297-PA	34	34	34	>gnl|Amel_4.5|GB42297-PA	1	34	34	34	34	21	33	34	21	33	34	21	33	42.2	42.2	42.2	75.403	687	687	146	80	120	0	42.2	29	42.1	76023000000	45511000000	9842600000	20669000000				407	905;1189;1190;1307;1904;1933;2022;2060;2727;3648;4448;4449;4495;4607;5036;9421;9456;10019;10766;12789;13168;14598;15306;15501;15710;15977;17086;18875;19348;19349;19687;19736;19737;20271	True;True;True;True;True;True;True;True;True;True;True;True;True;True;True;True;True;True;True;True;True;True;True;True;True;True;True;True;True;True;True;True;True;True	953;1267;1268;1390;2018;2048;2144;2183;2886;3848;4696;4697;4698;4745;4861;5315;9965;10003;10588;11377;11378;13582;13583;14067;15577;16320;16521;16736;17017;17018;18193;20073;20576;20577;20932;20984;20985;20986;20987;21554	5727;5728;5729;5730;5731;5732;5733;5734;5735;5736;5737;5738;7464;7465;7466;7467;7468;7469;7470;7471;7472;7473;7474;7475;7476;7477;7478;7479;7480;7481;7482;7483;7484;7485;7486;7487;7488;7489;7490;8217;8218;8219;8220;8221;8222;8223;8224;11273;11274;11275;11276;11277;11278;11279;11280;11281;11282;11478;11479;11480;11481;11482;11483;11484;11485;11486;11487;11488;12044;12045;12046;12047;12048;12049;12…	3856;3857;3858;3859;3860;3861;3862;3863;5084;5085;5086;5087;5088;5089;5090;5091;5092;5093;5094;5095;5096;5097;5098;5099;5580;5581;5582;5583;5584;7677;7678;7679;7680;7681;7682;7683;7684;7809;7810;7811;7812;7813;8156;8157;8158;8159;8256;8257;11069;11070;11071;11072;14617;14618;14619;14620;14621;14622;14623;14624;14625;14626;14627;14628;14629;14630;14631;17634;17635;17636;17637;17638;17639;17640;176…	3856;5085;5088;5580;7684;7809;8159;8256;11071;14618;17634;17650;17873;18298;19927;37082;37241;39721;43091;50998;52568;57682;60155;60743;61501;62478;66673;73784;75641;75644;76985;77156;77159;79341	221;222;223;224;225	180;238;395;567;656
>gnl|Amel_4.5|GB42298-PA	>gnl|Amel_4.5|GB42298-PA	2	2	2	>gnl|Amel_4.5|GB42298-PA	1	2	2	2	2	1	2	2	1	2	2	1	2	6.1	6.1	6.1	39.057	328	328	6	3	2	6.0693E-07	6.1	4	6.1	187910000	28578000	123880000	35450000				408	3737;17986	True;True	3942;19130	22485;22486;22487;22488;22489;22490;22491;107574;107575;107576;107577	14930;14931;14932;70189;70190	14931;70189
>gnl|Amel_4.5|GB42311-PA	>gnl|Amel_4.5|GB42311-PA	1	1	1	>gnl|Amel_4.5|GB42311-PA	1	1	1	1	1	0	1	1	0	1	1	0	1	11.2	11.2	11.2	18.715	170	170	3		3	4.0197E-12	11.2	0	11.2	542070000	439490000	0	102580000				409	18518	True	19696	110839;110840;110841;110842;110843;110844	72382;72383;72384;72385	72382
>gnl|Amel_4.5|GB42312-PA	>gnl|Amel_4.5|GB42312-PA	2	2	2	>gnl|Amel_4.5|GB42312-PA	1	2	2	2	0	1	2	0	1	2	0	1	2	5	5	5	45.539	397	397		2	2	0.00011739	0	2.5	5	57274000	0	22315000	34958000				410	2606;3967	True;True	2757;4184	15786;15787;15788;23878	10615;15769	10615;15769
>gnl|Amel_4.5|GB42351-PA	>gnl|Amel_4.5|GB42351-PA	2	2	2	>gnl|Amel_4.5|GB42351-PA	1	2	2	2	1	2	1	1	2	1	1	2	1	6.1	6.1	6.1	35.736	326	326	2	6	1	1.1918E-06	2.8	6.1	3.4	879490000	30062000	843420000	6011600				411	9099;10599	True;True	9630;11207	54191;54192;54193;54194;64288;64289;64290;64291;64292	35887;35888;35889;42524	35888;42524
>gnl|Amel_4.5|GB42354-PA	>gnl|Amel_4.5|GB42354-PA	4	4	4	>gnl|Amel_4.5|GB42354-PA	1	4	4	4	2	2	3	2	2	3	2	2	3	9.2	9.2	9.2	64.425	586	586	4	5	3	1.3859E-14	5.5	5.5	6.5	295010000	42400000	172300000	80306000				412	2965;7451;9583;15834	True;True;True;True	3136;7864;10132;16866	18023;44560;57221;57222;57223;95066;95067;95068;95069;95070;95071;95072	12032;29598;37791;37792;61948;61949;61950	12032;29598;37791;61948
>gnl|Amel_4.5|GB42355-PA	>gnl|Amel_4.5|GB42355-PA	5	5	5	>gnl|Amel_4.5|GB42355-PA	1	5	5	5	1	5	3	1	5	3	1	5	3	12.1	12.1	12.1	64.577	556	556	1	16	4	3.5809E-64	1.4	12.1	4.1	1157300000	4982700	983340000	168990000				413	4716;11080;11276;17498;18180	True;True;True;True;True	4975;11701;11904;18620;19337	28294;28295;28296;28297;67160;67161;67162;67163;67164;67165;68434;68435;68436;68437;68438;104600;104601;104602;104603;104604;108658	18618;18619;44324;44325;44326;44327;44328;45169;45170;45171;45172;68180;70899	18618;44328;45170;68180;70899
>gnl|Amel_4.5|GB42356-PA	>gnl|Amel_4.5|GB42356-PA	1	1	1	>gnl|Amel_4.5|GB42356-PA	1	1	1	1	1	0	0	1	0	0	1	0	0	1.5	1.5	1.5	96.194	856	856	3			0.0067372	1.5	0	0	63185000	63185000	0	0				414	11175	True	11799	67722;67723;67724	44717	44717
>gnl|Amel_4.5|GB42364-PA	>gnl|Amel_4.5|GB42364-PA	1	1	1	>gnl|Amel_4.5|GB42364-PA	1	1	1	1	1	0	0	1	0	0	1	0	0	2.5	2.5	2.5	50.523	433	433	2			0.0008804	2.5	0	0	27452000	27452000	0	0				415	15417	True	16434	92514;92515	60466	60466
>gnl|Amel_4.5|GB42372-PA	>gnl|Amel_4.5|GB42372-PA	2	2	2	>gnl|Amel_4.5|GB42372-PA	1	2	2	2	2	0	0	2	0	0	2	0	0	16.5	16.5	16.5	14.024	121	121	3			3.246E-10	16.5	0	0	391500000	391500000	0	0				416	6233;8523	True;True	6580;8996	37267;37268;50639	24773;24774;33473	24773;33473
>gnl|Amel_4.5|GB42381-PA	>gnl|Amel_4.5|GB42381-PA	7	7	7	>gnl|Amel_4.5|GB42381-PA	1	7	7	7	7	1	4	7	1	4	7	1	4	26.5	26.5	26.5	34.379	309	309	22	3	10	2.8684E-70	26.5	6.1	14.2	1467700000	1019100000	53541000	395060000				417	287;6033;9978;14816;16727;20882;20883	True;True;True;True;True;True;True	300;6369;10545;15806;17809;22190;22191	1771;1772;1773;1774;1775;36072;36073;36074;59985;59986;59987;89326;89327;89328;89329;89330;89331;89332;89333;89334;100415;100416;100417;100418;100419;100420;100421;124550;124551;124552;124553;124554;124555;124556;124557	1199;1200;1201;1202;1203;23956;39579;39580;58458;65503;65504;65505;65506;65507;65508;81501;81502;81503;81504;81505;81506;81507	1202;23956;39580;58458;65507;81504;81507
>gnl|Amel_4.5|GB42385-PA	>gnl|Amel_4.5|GB42385-PA	9	9	9	>gnl|Amel_4.5|GB42385-PA	1	9	9	9	4	8	7	4	8	7	4	8	7	24.5	24.5	24.5	39.8	364	364	12	18	13	2.0189E-80	11	20.1	21.7	4213900000	288030000	3369000000	556820000				418	8037;8186;8187;9204;10562;14963;16281;18138;19152	True;True;True;True;True;True;True;True;True	8473;8636;8637;9741;11170;15958;17341;19294;20362	47626;47627;47628;47629;47630;48510;48511;48512;48513;48514;48515;48516;48517;48518;54794;54795;54796;54797;54798;54799;54800;54801;54802;64024;64025;64026;64027;64028;64029;64030;90145;90146;90147;90148;90149;90150;90151;97708;108422;108423;114499;114500;114501	31531;31532;32102;32103;32104;32105;32106;32107;32108;36255;36256;36257;42296;42297;42298;58982;58983;63750;70749;74866;74867	31531;32103;32106;36256;42298;58982;63750;70749;74867
>gnl|Amel_4.5|GB42398-PA	>gnl|Amel_4.5|GB42398-PA	12	12	12	>gnl|Amel_4.5|GB42398-PA	1	12	12	12	12	5	12	12	5	12	12	5	12	55.6	55.6	55.6	27.387	243	243	46	12	39	8.7308E-148	55.6	21.4	55.6	12451000000	7249200000	344680000	4856600000				419	2793;2801;2802;4945;5833;6013;15408;15513;15556;19125;20681;21160	True;True;True;True;True;True;True;True;True;True;True;True	2955;2963;2964;5219;6159;6347;16425;16535;16579;20335;21981;21982;22482	16972;16973;16974;16975;16976;16977;16978;16979;16980;17024;17025;17026;17027;17028;17029;17030;17031;17032;17033;17034;17035;17036;17037;17038;17039;17040;17041;29724;29725;29726;29727;29728;29729;29730;29731;29732;29733;29734;29735;29736;29737;29738;29739;34827;34828;34829;34830;34831;34832;35974;35975;35976;35977;35978;35979;35980;35981;35982;35983;92476;92477;92478;92479;92480;92481;93133;931…	11373;11374;11375;11376;11377;11378;11379;11397;11398;11399;11400;11401;11402;11403;11404;11405;11406;11407;11408;11409;11410;11411;11412;11413;11414;19539;19540;19541;19542;19543;19544;19545;19546;19547;19548;19549;19550;23139;23140;23141;23142;23900;23901;23902;23903;23904;23905;23906;23907;60441;60442;60443;60444;60445;60446;60447;60802;60803;60804;60921;74767;74768;74769;74770;74771;74772;747…	11377;11400;11414;19550;23140;23900;60446;60803;60921;74769;80885;82480	226;227	72;114
>gnl|Amel_4.5|GB42410-PA	>gnl|Amel_4.5|GB42410-PA	3	3	3	>gnl|Amel_4.5|GB42410-PA	1	3	3	3	3	2	3	3	2	3	3	2	3	32	32	32	10.91	100	100	6	5	9	2.2485E-14	32	20	32	680740000	201030000	27903000	451810000				420	1670;7010;17135	True;True;True	1768;7402;18245	10094;10095;10096;10097;41718;41719;41720;41721;41722;41723;41724;41725;41726;41727;41728;41729;102601;102602;102603;102604	6896;27665;27666;27667;27668;27669;27670;66854;66855;66856	6896;27667;66855
>gnl|Amel_4.5|GB42420-PA	>gnl|Amel_4.5|GB42420-PA	4	4	4	>gnl|Amel_4.5|GB42420-PA	1	4	4	4	4	0	1	4	0	1	4	0	1	8.7	8.7	8.7	63.303	543	543	8		1	5.094E-31	8.7	0	1.8	4738300000	4729000000	0	9292100				421	5785;12317;14098;15010	True;True;True;True	6110;13012;15055;16007	34556;74344;74345;74346;85403;85404;85405;85406;90459	22964;48853;55947;59187	22964;48853;55947;59187
>gnl|Amel_4.5|GB42422-PA;>gnl|Amel_4.5|GB48178-PA	>gnl|Amel_4.5|GB42422-PA	20;1	20;1	20;1	>gnl|Amel_4.5|GB42422-PA	2	20	20	20	18	11	20	18	11	20	18	11	20	68.3	68.3	68.3	32.986	300	300;312	53	21	42	2.1258E-89	57.3	34	68.3	52629000000	6074100000	3836900000	42718000000				422	148;207;734;2113;3534;4401;5819;6456;6458;6493;6755;11363;12870;15352;15353;16297;17354;17878;18908;21062	True;True;True;True;True;True;True;True;True;True;True;True;True;True;True;True;True;True;True;True	156;218;775;2238;3731;4647;6144;6809;6810;6812;6854;7130;11995;13694;16366;16367;17357;18473;19015;20108;22377	860;861;862;863;1200;1201;1202;1203;1204;1205;1206;1207;4555;4556;4557;4558;4559;4560;4561;12579;12580;12581;12582;12583;12584;12585;12586;12587;12588;21293;21294;21295;21296;21297;21298;21299;21300;26500;26501;34730;34731;34732;34733;34734;34735;38478;38479;38480;38481;38482;38483;38484;38485;38486;38489;38490;38491;38492;38493;38719;38720;38721;38722;40147;40148;68954;68955;68956;68957;68958;68…	557;558;559;560;769;770;771;772;773;774;775;2999;3000;3001;8470;8471;8472;8473;8474;8475;8476;8477;14169;14170;14171;14172;14173;14174;17472;17473;23073;23074;23075;23076;25551;25552;25553;25554;25555;25557;25674;25675;26611;45459;45460;45461;45462;45463;45464;51352;51353;51354;60288;60289;60290;63789;63790;63791;67680;67681;67682;69747;69748;73906;73907;73908;73909;73910;73911;82156	560;775;3000;8477;14171;17472;23076;25553;25557;25675;26611;45464;51353;60288;60290;63789;67682;69748;73911;82156	228	56
>gnl|Amel_4.5|GB42425-PA	>gnl|Amel_4.5|GB42425-PA	10	10	10	>gnl|Amel_4.5|GB42425-PA	1	10	10	10	2	10	1	2	10	1	2	10	1	12.4	12.4	12.4	106.03	914	914	5	26	2	1.4156E-36	2.4	12.4	1.1	2887300000	74834000	2687600000	124930000				423	4088;4600;4616;6904;8207;12845;13678;14259;14561;21295	True;True;True;True;True;True;True;True;True;True	4308;4854;4870;7288;8658;13658;14606;15221;15534;22623	24618;27715;27716;27717;27718;27719;27720;27721;27800;27801;27802;41027;41028;41029;41030;41031;41032;48626;48627;77959;83040;83041;83042;83043;86307;86308;86309;87823;87824;87825;126777;126778;126779	16234;18279;18280;18321;18322;27188;27189;27190;32176;51220;54391;54392;56524;57480;57481;82930	16234;18280;18321;27188;32176;51220;54392;56524;57481;82930	229	594
>gnl|Amel_4.5|GB42426-PA;REV__>gnl|Amel_4.5|GB46956-PA	>gnl|Amel_4.5|GB42426-PA	24;1	24;1	23;1	>gnl|Amel_4.5|GB42426-PA	2	24	24	23	4	24	4	4	24	4	3	23	3	25.2	25.2	23.9	108.07	928	928;536	5	93	4	1.2616E-196	4.1	25.2	5.3	39862000000	29601000	39694000000	138720000				424	362;561;691;1185;1356;8745;8746;9518;9866;10228;11828;12610;12863;13103;14422;15583;16731;17599;17603;17899;17955;20131;21296;21612	True;True;True;True;True;True;True;True;True;True;True;True;True;True;True;True;True;True;True;True;True;True;True;True	376;585;729;1262;1440;9244;9245;10066;10426;10809;12495;13347;13683;13684;13997;15392;16607;17813;18726;18730;19038;19094;21409;22624;22966	2235;2236;3415;3416;3417;4205;4206;4207;4208;4209;4210;7431;7432;7433;7434;7435;7436;8488;8489;8490;8491;8492;8493;51977;51978;51979;51980;51981;51982;56775;56776;56777;56778;56779;56780;59250;59251;59252;61884;61885;61886;71550;71551;76261;76262;78100;78101;78102;78103;78104;78105;78106;78107;78108;79739;79740;79741;79742;87137;87138;87139;93547;93548;93549;93550;93551;93552;100452;100453;100454…	1501;1502;2283;2284;2788;2789;2790;2791;2792;2793;5064;5065;5066;5067;5068;5069;5070;5756;5757;5758;5759;34354;34355;34356;37505;37506;37507;37508;37509;39081;40863;40864;40865;47123;50135;50136;51310;51311;51312;51313;51314;52337;52338;52339;57046;57047;61031;61032;61033;61034;65522;65523;65524;65525;65526;68620;68621;68622;68623;68624;68625;68626;68631;68632;68633;69822;69823;69824;70039;70040;…	1501;2284;2788;5067;5759;34354;34356;37508;39081;40865;47123;50136;51310;52337;57047;61032;65523;68621;68632;69823;70040;78758;82931;84078	230;231	888;889
>gnl|Amel_4.5|GB42427-PA	>gnl|Amel_4.5|GB42427-PA	23	23	23	>gnl|Amel_4.5|GB42427-PA	1	23	23	23	1	23	1	1	23	1	1	23	1	9.6	9.6	9.6	314.95	2718	2718	2	68	1	3.5283E-128	0.3	9.6	0.3	11592000000	50922000	11503000000	38558000				425	69;1994;2679;4591;4667;5627;6951;6979;8067;8665;9004;9870;11461;13828;15401;16530;17436;17486;19040;19620;20128;21439;21622	True;True;True;True;True;True;True;True;True;True;True;True;True;True;True;True;True;True;True;True;True;True;True	72;2116;2836;4845;4926;5947;7339;7367;8507;9158;9526;10431;12099;14774;16417;17601;18557;18608;20246;20862;21406;22784;22976	426;427;428;11873;11874;11875;11876;11877;16301;16302;27665;27666;27667;27668;27669;27670;28084;33746;33747;41292;41293;41294;41295;41296;41297;41474;41475;47836;47837;47838;47839;47840;47841;51522;53543;53544;53545;59285;59286;59287;69549;69550;69551;83987;83988;92448;92449;99217;99218;99219;99220;104251;104252;104547;104548;113872;113873;113874;117158;117159;117160;117161;117162;120393;120394;1…	294;295;296;8038;8039;8040;8041;10935;18240;18241;18242;18243;18502;22423;27388;27389;27500;31658;31659;31660;31661;31662;31663;34044;35457;35458;39101;39102;39103;45883;45884;45885;55034;55035;60425;64734;64735;64736;67972;67973;68151;68152;74451;74452;76702;76703;76704;76705;76706;78747;78748;78749;83476;84115;84116	296;8040;10935;18241;18502;22423;27389;27500;31661;34044;35457;39102;45883;55035;60425;64735;67973;68151;74452;76704;78747;83476;84115
>gnl|Amel_4.5|GB42431-PA	>gnl|Amel_4.5|GB42431-PA	5	5	5	>gnl|Amel_4.5|GB42431-PA	1	5	5	5	2	1	5	2	1	5	2	1	5	33.9	33.9	33.9	21.879	192	192	2	1	8	1.1595E-22	12	5.7	33.9	665310000	21905000	3886400	639520000				426	6974;7671;9276;13022;21095	True;True;True;True;True	7362;8093;9816;13896;22412	41441;41442;41443;41444;45682;55226;55227;55228;79247;79248;125716	27484;27485;30317;36539;52040;52041;82249	27484;30317;36539;52041;82249
>gnl|Amel_4.5|GB42434-PA;>gnl|Amel_4.5|GB52857-PA	>gnl|Amel_4.5|GB42434-PA	8;1	8;1	8;1	>gnl|Amel_4.5|GB42434-PA	2	8	8	8	0	8	2	0	8	2	0	8	2	20.5	20.5	20.5	43.811	390	390;56		25	3	1.296E-45	0	20.5	5.4	22091000000	0	22008000000	83011000				427	4162;8226;10514;10958;20721;21414;21541;21675	True;True;True;True;True;True;True;True	4387;8677;11121;11575;22023;22759;22892;23030	25073;25074;25075;48721;48722;48723;48724;48725;63779;63780;63781;66360;66361;66362;66363;66364;123766;123767;123768;127454;127455;127456;128081;128082;128083;128753;128754;128755	16553;16554;16555;32223;32224;32225;32226;42140;42141;42142;42143;42144;43800;43801;43802;81002;81003;83382;83383;83798;83799;83800;84256;84257;84258;84259;84260	16555;32225;42140;43801;81003;83382;83800;84257
>gnl|Amel_4.5|GB42448-PA	>gnl|Amel_4.5|GB42448-PA	7	7	7	>gnl|Amel_4.5|GB42448-PA	1	7	7	7	7	2	4	7	2	4	7	2	4	23.2	23.2	23.2	57.917	521	521	18	5	6	3.5552E-128	23.2	6.1	14.4	1084700000	879500000	88370000	116790000				428	4147;10784;13307;14368;14796;15264;17056	True;True;True;True;True;True;True	4372;11396;14212;14213;15335;15785;16275;18162	25011;65338;65339;65340;65341;65342;65343;80946;80947;80948;80949;80950;80951;80952;80953;86875;89222;89223;89224;89225;91731;102169;102170;102171;102172;102173;102174;102175;102176	16518;43143;43144;43145;53094;53095;53096;53097;53098;53099;56883;58389;58390;58391;60022;66567;66568;66569;66570	16518;43143;53096;56883;58389;60022;66567	232	225
>gnl|Amel_4.5|GB42452-PA	>gnl|Amel_4.5|GB42452-PA	1	1	1	>gnl|Amel_4.5|GB42452-PA	1	1	1	1	0	0	1	0	0	1	0	0	1	3.4	3.4	3.4	33.956	298	298			1	0.066519	0	0	3.4	6774400	0	0	6774400	+			429	6393	True	6743	38166	25358	25358	233	202
>gnl|Amel_4.5|GB42457-PA	>gnl|Amel_4.5|GB42457-PA	2	2	2	>gnl|Amel_4.5|GB42457-PA	1	2	2	2	1	2	1	1	2	1	1	2	1	6.7	6.7	6.7	36.472	315	315	1	11	2	2.5083E-11	4.4	6.7	4.4	158660000	2674200	148440000	7541200				430	8268;14858	True;True	8723;15849	49041;49042;49043;49044;49045;49046;49047;49048;49049;49050;49051;49052;89564;89565	32457;32458;32459;32460;32461;32462;32463;32464;32465;58611	32462;58611
>gnl|Amel_4.5|GB42478-PA	>gnl|Amel_4.5|GB42478-PA	6	6	6	>gnl|Amel_4.5|GB42478-PA	1	6	6	6	6	2	5	6	2	5	6	2	5	18.1	18.1	18.1	56.169	508	508	17	8	10	6.6427E-73	18.1	8.1	11.8	1097300000	754860000	152650000	189800000				431	5984;6454;9580;19872;19988;20535	True;True;True;True;True;True	6316;6807;10129;21133;21254;21827	35778;35779;35780;35781;35782;38472;38473;38474;38475;38476;57197;57198;57199;57200;57201;57202;57203;57204;57205;57206;118854;118855;118856;118857;118858;118859;119563;119564;119565;119566;119567;122709;122710;122711;122712	23748;23749;25548;25549;37781;37782;37783;77734;77735;77736;77737;78195;78196;78197;80275;80276;80277	23748;25548;37781;77734;78195;80277
>gnl|Amel_4.5|GB42479-PA	>gnl|Amel_4.5|GB42479-PA	11	11	11	>gnl|Amel_4.5|GB42479-PA	1	11	11	11	7	9	10	7	9	10	7	9	10	21.2	21.2	21.2	59.935	542	542	10	25	13	2.078E-47	12.4	17.2	21	3414500000	98516000	2595200000	720740000				432	809;1378;5483;10095;10275;11293;12333;15172;17227;18422;20342	True;True;True;True;True;True;True;True;True;True;True	854;1463;5799;10665;10859;11921;13029;16182;18341;19589;21629	5141;5142;5143;5144;5145;5146;8625;8626;8627;8628;8629;8630;33027;33028;60745;60746;60747;60748;60749;60750;62196;62197;62198;62199;68541;68542;68543;68544;68545;74466;74467;91333;91334;91335;103115;110199;110200;110201;110202;110203;110204;110205;110206;121659;121660;121661;121662;121663	3426;3427;3428;3429;5856;5857;5858;21846;40060;40061;40062;40063;40064;41079;45245;45246;45247;45248;48941;48942;59764;59765;67203;71959;79619;79620;79621;79622	3427;5858;21846;40060;41079;45246;48942;59764;67203;71959;79620
>gnl|Amel_4.5|GB42482-PA	>gnl|Amel_4.5|GB42482-PA	7	7	7	>gnl|Amel_4.5|GB42482-PA	1	7	7	7	2	7	5	2	7	5	2	7	5	10.2	10.2	10.2	96.475	841	841	3	21	7	2.104E-56	1.8	10.2	6.7	2210500000	233010000	1731500000	246070000				433	1967;9438;10557;16849;18347;19972;21172	True;True;True;True;True;True;True	2087;9982;11165;17948;19511;21237;22494	11739;11740;11741;11742;11743;11744;56204;56205;56206;64007;64008;64009;101233;101234;101235;101236;109799;109800;109801;109802;119472;119473;119474;119475;126128;126129;126130;126131;126132;126133;126134	7966;7967;7968;7969;37132;37133;42286;65988;71704;71705;71706;71707;78142;78143;78144;82510	7967;37133;42286;65988;71704;78143;82510
>gnl|Amel_4.5|GB42484-PA	>gnl|Amel_4.5|GB42484-PA	4	3	3	>gnl|Amel_4.5|GB42484-PA	1	4	3	3	3	3	4	2	2	3	2	2	3	4.8	3.6	3.6	112.51	982	982	3	3	6	3.6488E-25	3.4	4.1	4.8	193220000	15206000	51518000	126490000				434	1185;4709;17515;20859	False;True;True;True	1262;4968;18639;22167	7431;7432;7433;7434;7435;7436;28267;28268;28269;28270;104684;104685;104686;104687;104688;124450;124451;124452	5064;5065;5066;5067;5068;5069;5070;18607;18608;68232;68233;68234;81443	5067;18608;68233;81443
>gnl|Amel_4.5|GB42493-PA	>gnl|Amel_4.5|GB42493-PA	25	25	25	>gnl|Amel_4.5|GB42493-PA	1	25	25	25	21	9	24	21	9	24	21	9	24	31.8	31.8	31.8	143.24	1311	1311	40	15	56	0	25.9	8.9	31.1	5570300000	1651600000	396120000	3522600000				435	2676;3399;5560;6286;6491;7945;8246;8698;8832;9687;10091;11877;14736;15066;15288;15414;15883;17660;18252;18958;20188;20708;21115;21490;21655	True;True;True;True;True;True;True;True;True;True;True;True;True;True;True;True;True;True;True;True;True;True;True;True;True	2832;3591;5876;6634;6852;8380;8697;9192;9336;10238;10661;12548;15722;16071;16300;16431;16917;18789;19410;20162;21467;22010;22432;22433;22839;23010	16284;16285;16286;16287;20490;20491;20492;20493;20494;20495;20496;20497;20498;33410;37581;37582;37583;37584;37585;37586;37587;37588;37589;38711;38712;38713;47184;47185;48854;48855;48856;51695;51696;51697;51698;52550;52551;57889;57890;57891;57892;57893;57894;60708;60709;60710;71837;71838;71839;88914;88915;88916;88917;90807;90808;90809;90810;91849;91850;91851;91852;91853;92504;92505;92506;95354;105…	10924;10925;10926;13662;13663;13664;13665;22195;24987;24988;24989;25672;31231;32316;32317;34171;34172;34173;34174;34777;38196;38197;38198;40025;40026;47311;58223;58224;58225;58226;59407;59408;59409;59410;60091;60092;60093;60094;60095;60461;60462;60463;62150;68882;68883;68884;71201;71202;71203;71204;74111;74112;74113;79018;80966;80967;80968;80969;80970;82315;82316;83631;84207;84208;84209	10924;13664;22195;24989;25672;31231;32317;34174;34777;38197;40025;47311;58226;59407;60095;60463;62150;68884;71203;74113;79018;80968;82316;83631;84208	234	227
>gnl|Amel_4.5|GB42501-PA	>gnl|Amel_4.5|GB42501-PA	1	1	1	>gnl|Amel_4.5|GB42501-PA	1	1	1	1	1	0	0	1	0	0	1	0	0	0.9	0.9	0.9	96.187	902	902	2			0.0016078	0.9	0	0	8666800	8666800	0	0				436	10349	True	10943	62752;62753	41483	41483
>gnl|Amel_4.5|GB42516-PA	>gnl|Amel_4.5|GB42516-PA	9	9	9	>gnl|Amel_4.5|GB42516-PA	1	9	9	9	9	5	8	9	5	8	9	5	8	19.4	19.4	19.4	57.9	511	511	29	16	21	8.4764E-52	19.4	10.4	16	1497700000	740020000	208140000	549500000				437	372;1075;2911;5109;5487;17173;17174;17982;21662	True;True;True;True;True;True;True;True;True	387;1141;3076;5397;5803;18284;18285;19126;23017	2278;2279;2280;2281;2282;2283;2284;6813;6814;6815;6816;6817;6818;6819;6820;17675;30812;30813;30814;30815;30816;33051;33052;33053;33054;102827;102828;102829;102830;102831;102832;102833;102834;102835;102836;102837;102838;102839;102840;102841;102842;102843;102844;102845;102846;102847;102848;102849;102850;102851;102852;102853;102854;102855;102856;102857;102858;102859;107548;107549;107550;107551;12868…	1530;1531;4622;4623;4624;4625;4626;4627;11821;20344;20345;20346;20347;20348;21870;67014;67015;67016;67017;67018;67019;67020;67021;67022;67023;67024;67025;67026;67027;67028;67029;70166;70167;70168;70169;84223;84224;84225	1531;4626;11821;20345;21870;67015;67029;70168;84223
>gnl|Amel_4.5|GB42520-PA	>gnl|Amel_4.5|GB42520-PA	2	2	2	>gnl|Amel_4.5|GB42520-PA	1	2	2	2	2	0	1	2	0	1	2	0	1	21.8	21.8	21.8	15.409	133	133	4		2	0.00041963	21.8	0	11.3	263550000	208550000	0	55001000				438	15060;15826	True;True	16065;16856	90775;90776;90777;90778;90779;95003	59386;59387;61902	59386;61902
>gnl|Amel_4.5|GB42525-PA	>gnl|Amel_4.5|GB42525-PA	4	4	4	>gnl|Amel_4.5|GB42525-PA	1	4	4	4	4	1	3	4	1	3	4	1	3	9.4	9.4	9.4	50.452	445	445	10	3	6	1.2802E-16	9.4	2.7	7.6	364120000	254890000	24558000	84670000				439	1096;6000;7959;12231	True;True;True;True	1162;6334;8394;12921	6911;6912;6913;6914;35914;35915;35916;35917;35918;35919;35920;35921;47261;47262;47263;73835;73836;73837;73838	4688;4689;23859;23860;23861;23862;23863;31275;48542	4688;23859;31275;48542
>gnl|Amel_4.5|GB42526-PA	>gnl|Amel_4.5|GB42526-PA	22	22	22	>gnl|Amel_4.5|GB42526-PA	1	22	22	22	20	9	21	20	9	21	20	9	21	77.8	77.8	77.8	35.801	338	338	58	22	62	6.8176E-228	74.9	26.3	77.5	37376000000	11186000000	4714800000	21475000000				440	433;556;573;574;1056;1613;2011;2576;4113;4114;5200;6404;6405;6781;8758;9056;9386;13670;15262;19154;19491;21059	True;True;True;True;True;True;True;True;True;True;True;True;True;True;True;True;True;True;True;True;True;True	450;579;580;599;600;1121;1710;2133;2721;4335;4336;5493;6755;6756;7158;9257;9586;9928;14598;16273;20364;20365;20727;22374	2635;2636;2637;2638;2639;2640;3389;3390;3391;3392;3393;3394;3395;3396;3397;3485;3486;3487;3488;3489;3490;3491;6656;6657;6658;6659;6660;6661;6662;6663;6664;9842;9843;9844;9845;9846;9847;9848;9849;9850;11983;11984;11985;11986;11987;11988;11989;11990;11991;11992;15555;15556;15557;15558;15559;15560;15561;15562;15563;24792;24793;24794;24795;24796;24797;24798;24799;24800;24801;24802;24803;24804;24805;2…	1771;1772;1773;1774;1775;2262;2263;2264;2265;2266;2267;2268;2269;2313;2314;2315;2316;4490;4491;4492;4493;4494;4495;6715;6716;6717;6718;6719;6720;6721;6722;6723;6724;6725;8115;8116;8117;8118;8119;8120;8121;10408;10409;10410;10411;10412;10413;10414;10415;10416;10417;10418;10419;10420;10421;16376;16377;16378;16379;16380;16381;16382;16383;16384;16385;16386;16387;16388;16389;20658;20659;20660;20661;25…	1775;2269;2315;2316;4493;6721;8116;10417;16381;16388;20659;25383;25389;26760;34432;35669;36961;54352;60016;74871;76135;82147	235;236	47;254
>gnl|Amel_4.5|GB42534-PA	>gnl|Amel_4.5|GB42534-PA	2	2	2	>gnl|Amel_4.5|GB42534-PA	1	2	2	2	1	1	0	1	1	0	1	1	0	2.3	2.3	2.3	114.37	1033	1033	1	1		0.0010305	1.6	0.7	0	0	0	0	0				441	10179;14050	True;True	10755;15007	61407;85147	40477;55778	40477;55778
>gnl|Amel_4.5|GB42537-PA	>gnl|Amel_4.5|GB42537-PA	3	3	3	>gnl|Amel_4.5|GB42537-PA	1	3	3	3	3	3	3	3	3	3	3	3	3	22.4	22.4	22.4	16.954	147	147	6	8	5	3.6723E-06	22.4	22.4	22.4	996560000	187700000	698570000	110290000				442	278;4677;7145	True;True;True	291;4936;7542	1731;1732;1733;1734;1735;1736;1737;1738;28136;28137;28138;28139;28140;28141;28142;42531;42532;42533;42534	1169;1170;1171;1172;1173;1174;1175;18542;28181	1172;18542;28181
>gnl|Amel_4.5|GB42540-PA	>gnl|Amel_4.5|GB42540-PA	2	2	2	>gnl|Amel_4.5|GB42540-PA	1	2	2	2	2	0	2	2	0	2	2	0	2	13.1	13.1	13.1	15.156	130	130	6		5	1.1313E-07	13.1	0	13.1	1285000000	477720000	0	807290000				443	1786;14977	True;True	1897;15972	10679;10680;10681;10682;10683;90225;90226;90227;90228;90229;90230	7253;7254;7255;7256;7257;7258;7259;7260;7261;7262;7263;59030;59031;59032;59033;59034;59035	7259;59035
>gnl|Amel_4.5|GB42551-PA	>gnl|Amel_4.5|GB42551-PA	1	1	1	>gnl|Amel_4.5|GB42551-PA	1	1	1	1	0	1	0	0	1	0	0	1	0	2.1	2.1	2.1	90.362	773	773		1		0.001949	0	2.1	0	17329000	0	17329000	0				444	8984	True	9502	53442	35388	35388
>gnl|Amel_4.5|GB42554-PA	>gnl|Amel_4.5|GB42554-PA	2	2	2	>gnl|Amel_4.5|GB42554-PA	1	2	2	2	2	0	2	2	0	2	2	0	2	9.4	9.4	9.4	23.356	203	203	3		3	6.9186E-08	9.4	0	9.4	132000000	84021000	0	47978000				445	1440;18724	True;True	1529;19915	8883;8884;8885;8886;112056;112057	6030;73162;73163	6030;73163
>gnl|Amel_4.5|GB42556-PA	>gnl|Amel_4.5|GB42556-PA	3	3	3	>gnl|Amel_4.5|GB42556-PA	1	3	3	3	3	2	3	3	2	3	3	2	3	38.5	38.5	38.5	10.193	91	91	9	4	5	1.6828E-16	38.5	24.2	38.5	1189600000	696700000	373520000	119340000				446	4917;8065;8471	True;True;True	5189;8505;8942	29556;29557;29558;29559;29560;29561;47824;47825;47826;47827;47828;47829;50335;50336;50337;50338;50339;50340	19431;19432;19433;31649;31650;31651;31652;33281;33282;33283	19431;31651;33281
>gnl|Amel_4.5|GB42559-PA	>gnl|Amel_4.5|GB42559-PA	2	2	2	>gnl|Amel_4.5|GB42559-PA	1	2	2	2	1	2	1	1	2	1	1	2	1	4.8	4.8	4.8	90.076	792	792	1	6	1	4.4721E-17	2.3	4.8	2.3	174870000	2368800	151730000	20778000				447	688;8449	True;True	726;8918	4185;50202;50203;50204;50205;50206;50207;50208	2764;33200;33201;33202	2764;33202
>gnl|Amel_4.5|GB42560-PA	>gnl|Amel_4.5|GB42560-PA	18	18	15	>gnl|Amel_4.5|GB42560-PA	1	18	18	15	18	13	18	18	13	18	15	10	15	61.7	61.7	54.7	29.11	256	256	93	47	62	1.1539E-149	61.7	44.9	61.7	62437000000	42728000000	4560900000	15148000000				448	44;112;2280;2650;2855;3119;7238;8265;8266;9467;10215;10216;13709;16132;20942;20943;21245;21246	True;True;True;True;True;True;True;True;True;True;True;True;True;True;True;True;True;True	47;118;119;2412;2805;3018;3295;7640;8720;8721;10014;10794;10795;10796;14638;17182;22252;22253;22254;22255;22573;22574	307;308;309;310;311;312;686;687;688;689;690;691;692;693;694;695;696;697;698;699;700;13642;13643;13644;13645;13646;13647;16139;16140;16141;16142;16143;16144;16145;17316;17317;17318;17319;17320;17321;17322;18796;18797;18798;18799;18800;18801;18802;18803;43089;43090;43091;43092;43093;43094;43095;43096;43097;43098;43099;43100;43101;43102;43103;43104;43105;43106;43107;43108;49012;49013;49014;49015;490…	215;216;217;218;463;464;465;466;467;468;469;470;9205;10834;10835;10836;11585;11586;11587;11588;12498;12499;12500;28540;28541;28542;28543;28544;28545;28546;28547;28548;28549;28550;28551;28552;28553;28554;28555;28556;28557;28558;28559;32433;32434;32435;32436;32437;32438;32439;32440;32441;32442;32443;32444;32445;32446;32447;32448;32449;32450;32451;32452;32453;32454;37280;37281;37282;37283;40795;4079…	217;463;9205;10835;11587;12499;28540;32435;32446;37283;40795;40800;54512;63192;81737;81742;82794;82800	237;238;239	23;27;160
>gnl|Amel_4.5|GB42571-PA;>gnl|Amel_4.5|GB55226-PA	>gnl|Amel_4.5|GB42571-PA;>gnl|Amel_4.5|GB55226-PA	8;8	8;8	8;8	>gnl|Amel_4.5|GB42571-PA;>gnl|Amel_4.5|GB55226-PA	2	8	8	8	8	3	8	8	3	8	8	3	8	46.2	46.2	46.2	19.878	173	173;174	32	9	34	8.2575E-98	46.2	23.1	46.2	16995000000	7931200000	619260000	8444400000				449	1418;4124;4125;5663;6682;11798;11926;13114	True;True;True;True;True;True;True;True	1506;1507;4347;4348;5983;5984;7053;12465;12598;12599;14010	8777;8778;8779;8780;8781;8782;8783;8784;8785;8786;8787;8788;24853;24854;24855;24856;24857;24858;24859;24860;24861;24862;24863;33916;33917;33918;33919;33920;33921;33922;33923;33924;33925;33926;33927;33928;33929;33930;33931;33932;33933;39810;39811;71385;71386;71387;71388;71389;71390;71391;71392;71393;71394;71395;72117;72118;72119;72120;72121;72122;72123;72124;79804;79805;79806;79807;79808;79809;798…	5964;5965;5966;5967;5968;5969;5970;16416;16417;16418;16419;16420;22529;22530;22531;22532;22533;22534;22535;22536;22537;22538;22539;22540;22541;22542;26384;26385;47019;47020;47021;47022;47023;47024;47025;47026;47027;47028;47483;47484;52380;52381;52382;52383;52384;52385;52386;52387;52388;52389	5970;16416;16420;22539;26385;47020;47484;52386	240;241;242;243	27;132;144;154
>gnl|Amel_4.5|GB42596-PA	>gnl|Amel_4.5|GB42596-PA	4	4	4	>gnl|Amel_4.5|GB42596-PA	1	4	4	4	2	4	4	2	4	4	2	4	4	11.1	11.1	11.1	45.861	424	424	4	7	5	6.1936E-12	4.2	11.1	11.1	824460000	82799000	602280000	139380000				450	1663;1748;9577;10956	True;True;True;True	1760;1852;10126;11573	10058;10059;10060;10061;10472;10473;10474;57181;57182;57183;57184;66351;66352;66353;66354;66355	6869;7120;7121;37774;43798	6869;7121;37774;43798
>gnl|Amel_4.5|GB42597-PA;>gnl|Amel_4.5|GB48342-PA	>gnl|Amel_4.5|GB42597-PA	11;1	11;1	11;1	>gnl|Amel_4.5|GB42597-PA	2	11	11	11	11	0	10	11	0	10	11	0	10	76.4	76.4	76.4	18.611	174	174;251	34		23	5.3356E-81	76.4	0	76.4	6865400000	5518600000	0	1346800000				451	6439;6907;14480;14509;14510;18932;19149;20203;20204;20205;20215	True;True;True;True;True;True;True;True;True;True;True	6790;7291;15451;15481;15482;20134;20359;21482;21483;21484;21494	38404;38405;38406;38407;38408;41050;41051;41052;87361;87492;87493;87494;87495;87496;87497;87498;87499;87500;87501;87502;113220;113221;113222;113223;113224;114487;114488;114489;114490;114491;120809;120810;120811;120812;120813;120814;120815;120816;120817;120818;120819;120820;120821;120822;120823;120824;120825;120826;120827;120828;120829;120879;120880;120881;120882;120883;120884	25518;25519;25520;25521;27201;57205;57283;57284;57285;57286;57287;57288;73998;73999;74000;74861;74862;79062;79063;79064;79065;79066;79067;79068;79069;79070;79071;79072;79111;79112	25518;27201;57205;57283;57286;73998;74861;79065;79066;79072;79111
>gnl|Amel_4.5|GB42598-PA	>gnl|Amel_4.5|GB42598-PA	12	12	12	>gnl|Amel_4.5|GB42598-PA	1	12	12	12	12	0	11	12	0	11	12	0	11	75.9	75.9	75.9	17.756	166	166	39		31	8.5285E-41	75.9	0	75.9	19995000000	16313000000	0	3681800000				452	4805;6299;7435;7436;7457;14493;14508;14871;20206;20207;20212;21369	True;True;True;True;True;True;True;True;True;True;True;True	5074;6647;7848;7849;7871;15464;15480;15863;21485;21486;21491;22710	28920;28921;28922;28923;28924;28925;28926;28927;37651;37652;37653;37654;37655;37656;37657;44353;44354;44355;44356;44357;44358;44359;44360;44361;44362;44601;44602;44603;44604;44605;44606;87418;87419;87420;87421;87422;87486;87487;87488;87489;87490;87491;89620;89621;89622;89623;89624;89625;89626;89627;89628;89629;120830;120831;120832;120833;120834;120835;120836;120837;120838;120866;120867;120868;120…	19020;19021;25030;25031;25032;25033;29397;29398;29399;29400;29401;29402;29403;29632;29633;29634;29635;29636;29637;57235;57236;57282;58640;58641;58642;58643;58644;58645;58646;58647;79073;79074;79075;79076;79077;79078;79105;79106;83186;83187	19020;25031;29397;29400;29634;57235;57282;58641;79073;79075;79105;83186
>gnl|Amel_4.5|GB42604-PA	>gnl|Amel_4.5|GB42604-PA	2	2	2	>gnl|Amel_4.5|GB42604-PA	1	2	2	2	2	1	0	2	1	0	2	1	0	4.9	4.9	4.9	54.272	492	492	4	3		0.0054947	4.9	2.2	0	158860000	65701000	93161000	0				453	468;14778	True;True	487;15765	2813;89125;89126;89127;89128;89129;89130	1896;58332	1896;58332
>gnl|Amel_4.5|GB42607-PA	>gnl|Amel_4.5|GB42607-PA	1	1	1	>gnl|Amel_4.5|GB42607-PA	1	1	1	1	1	0	0	1	0	0	1	0	0	12.6	12.6	12.6	15.342	135	135	2			0.0011278	12.6	0	0	25956000	25956000	0	0				454	8123	True	8567	48140;48141	31858	31858
>gnl|Amel_4.5|GB42608-PA	>gnl|Amel_4.5|GB42608-PA	3	3	3	>gnl|Amel_4.5|GB42608-PA	1	3	3	3	3	3	3	3	3	3	3	3	3	16.2	16.2	16.2	14.496	130	130	12	12	11	3.6753E-13	16.2	16.2	16.2	25604000000	18097000000	5070500000	2436400000				455	2435;18346;21477	True;True;True	2575;19510;22825	14666;14667;14668;14669;14670;14671;14672;14673;109781;109782;109783;109784;109785;109786;109787;109788;109789;109790;109791;109792;109793;109794;109795;109796;109797;109798;127750;127751;127752;127753;127754;127755;127756;127757;127758	9850;9851;9852;71684;71685;71686;71687;71688;71689;71690;71691;71692;71693;71694;71695;71696;71697;71698;71699;71700;71701;71702;71703;83582;83583;83584;83585;83586;83587;83588;83589;83590	9852;71700;83588
>gnl|Amel_4.5|GB42612-PA	>gnl|Amel_4.5|GB42612-PA	2	2	2	>gnl|Amel_4.5|GB42612-PA	1	2	2	2	2	0	2	2	0	2	2	0	2	12.7	12.7	12.7	25.078	268	268	6		6	4.083E-40	12.7	0	12.7	1421300000	616250000	0	805090000				456	6126;6825	True;True	6468;7204	36597;36598;36599;36600;36601;36602;40615;40616;40617;40618;40619;40620	24333;24334;24335;24336;24337;24338;26936;26937;26938;26939;26940;26941;26942;26943;26944	24337;26943
>gnl|Amel_4.5|GB42616-PA	>gnl|Amel_4.5|GB42616-PA	8	8	8	>gnl|Amel_4.5|GB42616-PA	1	8	8	8	8	8	6	8	8	6	8	8	6	13.5	13.5	13.5	61.33	541	541	19	29	13	1.0751E-35	13.5	13.5	10.2	8209800000	1033300000	6639600000	536870000				457	656;1796;6386;9288;10577;17729;19026;20035	True;True;True;True;True;True;True;True	691;1907;6736;9828;11185;18862;20232;21308	4022;4023;4024;4025;4026;4027;4028;10737;10738;10739;10740;10741;10742;38129;38130;38131;38132;38133;38134;38135;38136;38137;55284;55285;55286;55287;55288;55289;55290;55291;55292;55293;55294;64144;64145;64146;64147;106008;106009;106010;106011;106012;113773;113774;113775;113776;113777;113778;113779;113780;119812;119813;119814;119815;119816;119817;119818;119819;119820;119821;119822	2636;2637;2638;7306;7307;25341;25342;36575;36576;36577;36578;36579;36580;36581;36582;36583;42422;69219;69220;69221;74377;74378;74379;74380;74381;74382;74383;78360;78361;78362;78363;78364;78365;78366;78367;78368	2638;7306;25341;36575;42422;69221;74380;78364
>gnl|Amel_4.5|GB42621-PA	>gnl|Amel_4.5|GB42621-PA	4	4	4	>gnl|Amel_4.5|GB42621-PA	1	4	4	4	4	1	4	4	1	4	4	1	4	4.2	4.2	4.2	136.85	1483	1483	10	3	12	1.2887E-83	4.2	0.5	4.2	1782200000	778800000	41606000	961810000				458	1055;1324;16665;17121	True;True;True;True	1120;1407;17743;18230	6649;6650;6651;6652;6653;6654;6655;8305;8306;8307;8308;8309;8310;100103;100104;100105;100106;100107;100108;100109;102533;102534;102535;102536;102537	4486;4487;4488;4489;5640;5641;5642;5643;5644;65308;65309;65310;65311;66814;66815;66816;66817;66818	4488;5641;65309;66815
>gnl|Amel_4.5|GB42648-PA	>gnl|Amel_4.5|GB42648-PA	10	10	10	>gnl|Amel_4.5|GB42648-PA	1	10	10	10	7	5	9	7	5	9	7	5	9	20.8	20.8	20.8	65.54	566	566	19	11	12	2.615E-39	13.3	9.9	19.4	2075200000	416690000	847800000	810710000				459	1936;5350;7175;8230;10433;11196;13165;13474;13759;15146	True;True;True;True;True;True;True;True;True;True	2052;5650;7574;8681;11035;11822;14064;14394;14691;16156	11517;11518;11519;11520;11521;11522;11523;11524;32139;42677;42678;42679;42680;42681;48735;48736;48737;48738;48739;63317;63318;67877;67878;67879;67880;80094;80095;80096;80097;81802;81803;81804;81805;81806;81807;81808;83504;91204;91205;91206;91207;91208	7835;7836;7837;21206;28274;28275;32231;32232;41868;41869;44808;52559;52560;53621;53622;53623;54714;59684	7836;21206;28275;32232;41868;44808;52559;53622;54714;59684
>gnl|Amel_4.5|GB42652-PA	>gnl|Amel_4.5|GB42652-PA	14	14	14	>gnl|Amel_4.5|GB42652-PA	1	14	14	14	12	3	14	12	3	14	12	3	14	15.6	15.6	15.6	87.357	756	756	36	6	52	1.034E-82	13.4	3.8	15.6	9100200000	1279400000	122630000	7698100000				460	1839;2806;7643;7688;9656;9990;13177;13599;14348;14739;15279;15839;17151;21020	True;True;True;True;True;True;True;True;True;True;True;True;True;True	1950;2968;8062;8111;10207;10557;10558;14076;14525;15314;15725;16290;16291;16871;18261;18262;22335	10934;10935;10936;10937;10938;17060;17061;17062;17063;17064;17065;17066;17067;17068;17069;45528;45529;45530;45531;45532;45533;45534;45766;45767;45768;45769;45770;57665;57666;60041;60042;60043;60044;60045;60046;60047;60048;60049;60050;80143;80144;80145;80146;80147;80148;82552;82553;82554;82555;82556;82557;82558;82559;86757;86758;86759;86760;86761;88925;88926;88927;88928;91804;91805;91806;91807;918…	7429;11424;11425;11426;11427;11428;11429;11430;11431;30208;30209;30210;30211;30212;30367;30368;30369;38056;38057;39611;39612;39613;39614;39615;52589;52590;54094;54095;54096;56800;56801;56802;58229;60075;60076;61960;61961;61962;61963;66902;66903;66904;66905;66906;66907;66908;66909;66910;66911;66912;82022	7429;11430;30210;30367;38057;39614;52590;54096;56802;58229;60076;61960;66908;82022	244;245	673;686
>gnl|Amel_4.5|GB42653-PA	>gnl|Amel_4.5|GB42653-PA	5	5	5	>gnl|Amel_4.5|GB42653-PA	1	5	5	5	4	0	5	4	0	5	4	0	5	12	12	12	50.184	443	443	4		12	3.6799E-25	11.5	0	12	436540000	86890000	0	349650000				461	4140;11220;11278;11554;16073	True;True;True;True;True	4364;11846;11906;12215;17120	24969;24970;24971;68006;68440;68441;68442;68443;68444;70144;70145;70146;96485;96486;96487;96488	16491;44884;45174;45175;45176;46268;62854;62855	16491;44884;45176;46268;62855
>gnl|Amel_4.5|GB42657-PA	>gnl|Amel_4.5|GB42657-PA	2	2	2	>gnl|Amel_4.5|GB42657-PA	1	2	2	2	2	0	2	2	0	2	2	0	2	28.6	28.6	28.6	6.7807	56	56	3		3	0.00045038	28.6	0	28.6	210060000	64945000	0	145120000				462	3262;7296	True;True	3451;7704	19804;19805;19806;43493;43494;43495	13191;13192;13193;28813	13192;28813
>gnl|Amel_4.5|GB42659-PA	>gnl|Amel_4.5|GB42659-PA	13	13	13	>gnl|Amel_4.5|GB42659-PA	1	13	13	13	11	1	12	11	1	12	11	1	12	39.3	39.3	39.3	35.544	321	321	29	3	33	1.8424E-71	38.6	3.7	33	3901500000	1668600000	19211000	2213700000				463	6133;6134;8438;12277;13079;14202;15158;15526;16069;19890;19891;20350;20351	True;True;True;True;True;True;True;True;True;True;True;True;True	6475;6476;8905;12970;13970;15163;16168;16548;17116;21153;21154;21637;21638	36624;36625;36626;36627;36628;36629;36630;36631;50135;50136;50137;50138;50139;74123;74124;79616;79617;79618;79619;79620;79621;79622;86002;86003;86004;86005;86006;86007;91262;91263;91264;91265;93202;93203;93204;93205;93206;96452;96453;96454;118969;118970;118971;118972;118973;118974;118975;121716;121717;121718;121719;121720;121721;121722;121723;121724;121725;121726;121727;121728;121729;121730;12173…	24354;24355;24356;24357;24358;24359;24360;33163;33164;33165;48727;52259;52260;52261;52262;52263;52264;56325;56326;56327;59718;59719;60837;62832;62833;62834;77819;77820;77821;79660;79661;79662;79663;79664;79665;79666;79667;79668	24357;24360;33164;48727;52263;56326;59719;60837;62834;77819;77821;79660;79667
>gnl|Amel_4.5|GB42663-PA	>gnl|Amel_4.5|GB42663-PA	6	6	6	>gnl|Amel_4.5|GB42663-PA	1	6	6	6	6	4	6	6	4	6	6	4	6	77.2	77.2	77.2	10.892	92	92	35	8	33	8.4726E-118	77.2	37	77.2	30857000000	17759000000	153280000	12945000000				464	5534;7368;10108;20702;20925;21569	True;True;True;True;True;True	5850;7779;10678;10679;22003;22004;22233;22922	33261;33262;33263;33264;33265;33266;33267;33268;44004;44005;44006;44007;44008;44009;44010;44011;44012;44013;44014;44015;44016;44017;44018;44019;60847;60848;60849;60850;60851;60852;60853;60854;60855;60856;60857;123667;123668;123669;123670;123671;123672;123673;123674;123675;123676;123677;123678;123679;124761;124762;124763;124764;124765;124766;124767;124768;124769;124770;124771;128242;128243;128244;…	22072;22073;22074;22075;22076;22077;22078;22079;22080;22081;22082;22083;22084;22085;22086;22087;22088;22089;22090;22091;22092;22093;22094;22095;22096;22097;29157;29158;29159;29160;29161;29162;29163;29164;29165;29166;29167;29168;29169;40108;40109;40110;40111;40112;40113;80931;80932;80933;80934;80935;80936;80937;80938;80939;80940;80941;80942;81640;81641;81642;81643;81644;81645;81646;81647;83904;839…	22087;29157;40112;80931;81644;83920	246	70
>gnl|Amel_4.5|GB42671-PA	>gnl|Amel_4.5|GB42671-PA	4	4	4	>gnl|Amel_4.5|GB42671-PA	1	4	4	4	4	0	2	4	0	2	4	0	2	8.2	8.2	8.2	61.63	549	549	9		4	1.4287E-13	8.2	0	5.1	832230000	753030000	0	79206000				465	2763;10997;11603;20309	True;True;True;True	2922;11617;12266;21594	16760;16761;16762;16763;16764;66640;66641;70414;70415;70416;70417;70418;121458	11239;11240;11241;11242;43965;46447;46448;46449;79510	11241;43965;46447;79510
>gnl|Amel_4.5|GB42676-PA	>gnl|Amel_4.5|GB42676-PA	2	2	2	>gnl|Amel_4.5|GB42676-PA	1	2	2	2	0	0	2	0	0	2	0	0	2	11.8	11.8	11.8	33.284	297	297			2	7.9236E-30	0	0	11.8	78593000	0	0	78593000				466	7462;21403	True;True	7876;22746	44615;127328	29644;83293	29644;83293
>gnl|Amel_4.5|GB42679-PA	>gnl|Amel_4.5|GB42679-PA	10	10	10	>gnl|Amel_4.5|GB42679-PA	1	10	10	10	8	6	9	8	6	9	8	6	9	46.6	46.6	46.6	23.901	208	208	21	15	19	3.4158E-80	36.5	26	42.3	6543000000	905210000	3461700000	2176100000				467	209;4023;8183;10510;12166;12167;13131;19429;19832;19833	True;True;True;True;True;True;True;True;True;True	220;4240;8633;11117;12853;12854;14028;20662;21088;21089	1210;1211;1212;1213;1214;24208;24209;24210;24211;24212;48492;48493;48494;48495;48496;48497;63763;73480;73481;73482;73483;73484;73485;73486;73487;73488;73489;73490;73491;73492;73493;79870;79871;79872;79873;79874;79875;79876;79877;79878;79879;116055;116056;116057;116058;116059;116060;116061;116062;116063;118562;118563;118564;118565;118566	778;15977;15978;15979;32096;32097;42132;48340;48341;48342;48343;48344;48345;48346;48347;48348;48349;48350;52422;52423;52424;52425;75907;75908;75909;75910;75911;75912;75913;75914;77582;77583	778;15978;32096;42132;48343;48348;52423;75912;77582;77583
>gnl|Amel_4.5|GB42686-PA	>gnl|Amel_4.5|GB42686-PA	2	2	2	>gnl|Amel_4.5|GB42686-PA	1	2	2	2	2	1	0	2	1	0	2	1	0	19.4	19.4	19.4	11.966	103	103	6	1		0.00028763	19.4	8.7	0	149930000	142040000	7880700	0				468	4380;18683	True;True	4625;19873	26378;26379;26380;26381;111829;111830;111831	17397;73033	17397;73033
>gnl|Amel_4.5|GB42688-PA	>gnl|Amel_4.5|GB42688-PA	3	3	3	>gnl|Amel_4.5|GB42688-PA	1	3	3	3	3	0	1	3	0	1	3	0	1	41.5	41.5	41.5	9.6429	82	82	7		2	1.2826E-15	41.5	0	13.4	290140000	271240000	0	18898000				469	1105;11462;19080	True;True;True	1173;12100;20289	6961;6962;6963;6964;6965;69552;69553;69554;114102	4734;4735;4736;45886;45887;74602	4734;45886;74602
>gnl|Amel_4.5|GB42690-PA	>gnl|Amel_4.5|GB42690-PA	5	5	5	>gnl|Amel_4.5|GB42690-PA	1	5	5	5	5	0	2	5	0	2	5	0	2	39.2	39.2	39.2	18.564	158	158	14		8	1.8706E-33	39.2	0	18.4	711400000	531370000	0	180030000				470	5787;7391;14737;18325;21140	True;True;True;True;True	6112;7802;15723;19487;22461	34566;44149;44150;44151;44152;44153;88918;88919;88920;109648;109649;109650;109651;109652;109653;109654;109655;109656;109657;109658;109659;125930	22972;29256;29257;29258;58227;71601;71602;71603;71604;71605;71606;71607;71608;71609;71610;82393	22972;29257;58227;71608;82393
>gnl|Amel_4.5|GB42693-PA	>gnl|Amel_4.5|GB42693-PA	22	22	22	>gnl|Amel_4.5|GB42693-PA	1	22	22	22	22	10	17	22	10	17	22	10	17	49.5	49.5	49.5	46.928	404	404	79	26	43	7.5846E-98	49.5	25.5	39.1	12323000000	9562300000	967410000	1793200000				471	392;1782;1783;2402;5401;5897;6083;6671;8040;10110;11489;12798;13011;13293;13956;15318;17965;18651;19860;19861;20836;21080	True;True;True;True;True;True;True;True;True;True;True;True;True;True;True;True;True;True;True;True;True;True	408;1893;1894;2540;5705;6226;6422;7041;8476;10681;12132;12133;13594;13595;13882;13883;14198;14908;14909;16332;19106;19839;21119;21120;22144;22396	2378;2379;10654;10655;10656;10657;10658;10659;10660;10661;10662;14466;14467;14468;14469;14470;14471;14472;14473;14474;32511;32512;32513;32514;32515;32516;32517;35250;35251;35252;35253;35254;35255;35256;36361;36362;36363;36364;36365;36366;39741;39742;39743;39744;39745;39746;47638;47639;47640;47641;47642;47643;47644;60866;60867;60868;69737;69738;69739;69740;69741;69742;69743;69744;69745;69746;69747…	1603;7243;7244;7245;9730;9731;9732;21483;23427;23428;23429;23430;23431;24177;24178;24179;24180;26352;26353;26354;26355;31537;31538;31539;31540;31541;40117;46004;46005;46006;46007;46008;46009;46010;46011;46012;51049;51050;51051;51982;51983;51984;51985;51986;51987;51988;51989;53052;53053;53054;53055;53056;55456;55457;60190;60191;60192;60193;60194;60195;60196;70082;72906;72907;77693;77694;77695;7769…	1603;7243;7245;9730;21483;23427;24178;26352;31538;40117;46009;51049;51988;53052;55457;60192;70082;72906;77693;77698;81360;82192	247;248;249;250	62;93;110;329
>gnl|Amel_4.5|GB42696-PA	>gnl|Amel_4.5|GB42696-PA	6	6	6	>gnl|Amel_4.5|GB42696-PA	1	6	6	6	6	3	6	6	3	6	6	3	6	37.7	37.7	37.7	16.674	146	146	24	5	18	1.8323E-16	37.7	20.5	37.7	3726500000	1924800000	758090000	1043600000				472	257;639;2428;8564;13954;20498	True;True;True;True;True;True	270;672;2568;9048;9049;14906;21786	1602;1603;1604;1605;1606;1607;1608;1609;1610;1611;3929;3930;3931;3932;3933;3934;14604;14605;14606;14607;14608;14609;14610;14611;50939;50940;50941;50942;50943;50944;50945;50946;84631;84632;84633;122468;122469;122470;122471;122472;122473;122474;122475;122476;122477;122478;122479	1082;1083;1084;2574;2575;9807;9808;9809;9810;33673;33674;33675;33676;33677;33678;55447;80117;80118;80119;80120;80121;80122	1084;2574;9808;33677;55447;80120	251	140
>gnl|Amel_4.5|GB42698-PA	>gnl|Amel_4.5|GB42698-PA	3	3	3	>gnl|Amel_4.5|GB42698-PA	1	3	3	3	3	1	3	3	1	3	3	1	3	19.3	19.3	19.3	21.18	187	187	6	2	6	2.7766E-16	19.3	4.3	19.3	582680000	368770000	25936000	187970000				473	11544;12478;14222	True;True;True	12205;13181;15184	70096;70097;75321;75322;75323;75324;75325;86125;86126;86127;86128;86129;86130;86131	46244;46245;49489;49490;49491;49492;56397	46245;49490;56397
>gnl|Amel_4.5|GB42701-PA	>gnl|Amel_4.5|GB42701-PA	23	23	23	>gnl|Amel_4.5|GB42701-PA	1	23	23	23	21	6	22	21	6	22	21	6	22	43.3	43.3	43.3	63.293	566	566	56	13	60	3.1818E-88	36.9	7.2	42	13451000000	3657000000	537800000	9256000000				474	2320;3389;4461;5746;6589;6603;9899;10556;11420;13074;14168;14240;14807;15099;15586;16037;16817;17643;18262;19325;19490;19600;21423	True;True;True;True;True;True;True;True;True;True;True;True;True;True;True;True;True;True;True;True;True;True;True	2454;3581;4710;6070;6956;6971;10461;11164;12055;13963;13964;15126;15202;15797;16106;16610;17079;17080;17913;18770;18771;19421;20552;20726;20840;22768	13869;13870;13871;13872;13873;20418;20419;20420;26879;26880;34346;34347;34348;34349;34350;34351;39261;39262;39263;39264;39265;39266;39267;39339;39340;39341;59430;59431;59432;59433;59434;64004;64005;64006;69288;69289;69290;69291;69292;79585;79586;79587;79588;79589;79590;79591;85785;86219;86220;86221;86222;86223;86224;89264;89265;89266;89267;89268;90974;90975;90976;93558;93559;93560;93561;93562;935…	9356;9357;13618;13619;17729;22801;22802;22803;22804;22805;22806;26028;26029;26030;26076;26077;39198;39199;39200;42284;42285;45684;45685;45686;52244;52245;52246;52247;52248;56187;56455;56456;56457;56458;56459;56460;58416;58417;58418;58419;59525;59526;59527;61037;62673;62674;65885;65886;65887;68777;68778;68779;68780;68781;71262;71263;71264;71265;75560;75561;75562;76126;76127;76128;76129;76626;76627…	9357;13619;17729;22805;26029;26077;39200;42285;45684;52248;56187;56458;58418;59526;61037;62674;65885;68779;71262;75561;76128;76627;83401	252;253;254;255;256;257;258;259;260;261;262;263	160;166;196;222;226;229;399;408;455;494;514;555
>gnl|Amel_4.5|GB42702-PA	>gnl|Amel_4.5|GB42702-PA	7	7	7	>gnl|Amel_4.5|GB42702-PA	1	7	7	7	7	0	6	7	0	6	7	0	6	38.7	38.7	38.7	26.774	248	248	21		13	4.0612E-118	38.7	0	35.1	4910500000	3432800000	0	1477700000				475	876;1046;1112;11662;12375;19421;20683	True;True;True;True;True;True;True	924;1110;1180;12327;13072;20654;21984	5564;5565;5566;5567;5568;6579;6580;6581;6582;6583;6995;6996;6997;6998;6999;7000;70715;70716;70717;70718;70719;74689;74690;74691;74692;74693;116031;116032;123589;123590;123591;123592;123593;123594	3769;4427;4428;4429;4430;4761;4762;4763;4764;4765;4766;46614;46615;46616;46617;49088;49089;49090;49091;75894;80891;80892;80893	3769;4428;4761;46614;49088;75894;80893
>gnl|Amel_4.5|GB42704-PA	>gnl|Amel_4.5|GB42704-PA	2	2	2	>gnl|Amel_4.5|GB42704-PA	1	2	2	2	2	0	0	2	0	0	2	0	0	8.6	8.6	8.6	27.065	245	245	3			0.00061341	8.6	0	0	49127000	49127000	0	0				476	8513;10942	True;True	8986;11559	50604;66293;66294	33445;43757;43758	33445;43758
>gnl|Amel_4.5|GB42708-PA	>gnl|Amel_4.5|GB42708-PA	8	3	3	>gnl|Amel_4.5|GB42708-PA	1	8	3	3	8	1	5	3	0	2	3	0	2	25	12.2	12.2	40.384	352	352	7		2	5.4604E-38	25	2.8	19.3	217480000	160610000	0	56862000				477	595;6487;7645;8335;9318;9319;18982;21481	False;False;True;False;False;False;True;True	626;6848;8064;8800;9858;9859;20187;22829	3683;3684;3685;3686;3687;38693;38694;38695;38696;45538;45539;45540;49576;49577;49578;49579;49580;55454;55455;55456;113513;113514;113515;127779;127780;127781	2417;2418;25666;25667;30215;30216;32813;32814;32815;32816;36685;36686;36687;74187;83599;83600	2418;25666;30216;32813;36685;36687;74187;83600
>gnl|Amel_4.5|GB42714-PA	>gnl|Amel_4.5|GB42714-PA	3	3	3	>gnl|Amel_4.5|GB42714-PA	1	3	3	3	3	1	2	3	1	2	3	1	2	10.2	10.2	10.2	42.141	381	381	9	3	5	1.0164E-14	10.2	2.9	6	344930000	303080000	13920000	27930000				478	1346;2772;19717	True;True;True	1429;2933;20964	8435;8436;8437;8438;8439;16832;16833;16834;16835;16836;16837;16838;16839;16840;16841;117788;117789	5728;5729;11288;11289;11290;11291;11292;11293;77096	5729;11288;77096
>gnl|Amel_4.5|GB42720-PA	>gnl|Amel_4.5|GB42720-PA	10	10	10	>gnl|Amel_4.5|GB42720-PA	1	10	10	10	7	7	10	7	7	10	7	7	10	22.3	22.3	22.3	57.174	497	497	16	19	13	2.3284E-28	15.3	13.5	22.3	2845300000	457260000	1479100000	908870000				479	2116;3000;6335;6808;7095;8448;12217;12814;14072;19615	True;True;True;True;True;True;True;True;True;True	2241;3172;6683;7186;7491;8917;12906;13618;15029;20856	12609;12610;12611;12612;12613;12614;12615;12616;12617;18194;18195;18196;18197;18198;37836;40501;42196;42197;42198;42199;50191;50192;50193;50194;50195;50196;50197;50198;50199;50200;50201;73773;73774;73775;77766;77767;77768;77769;77770;77771;77772;85262;85263;85264;85265;117126;117127;117128	8491;8492;8493;8494;8495;8496;8497;12123;12124;25131;26855;27978;33196;33197;33198;33199;48514;51110;55859;55860;76685	8495;12124;25131;26855;27978;33198;48514;51110;55859;76685
>gnl|Amel_4.5|GB42723-PA	>gnl|Amel_4.5|GB42723-PA	2	2	2	>gnl|Amel_4.5|GB42723-PA	1	2	2	2	1	0	2	1	0	2	1	0	2	14.2	14.2	14.2	19.538	169	169	3		4	6.3609E-05	5.3	0	14.2	509810000	272580000	0	237230000				480	16538;18383	True;True	17610;19548	99276;109991;109992;109993;109994;109995;109996	64769;71821	64769;71821
>gnl|Amel_4.5|GB42724-PA	>gnl|Amel_4.5|GB42724-PA	4	4	4	>gnl|Amel_4.5|GB42724-PA	1	4	4	4	2	2	3	2	2	3	2	2	3	11.4	11.4	11.4	58.412	518	518	9	6	6	1.672E-30	6.9	4.4	9.1	1169900000	676830000	118370000	374720000				481	7891;13113;19426;20286	True;True;True;True	8324;14008;14009;20659;21570	46920;46921;46922;46923;79796;79797;79798;79799;79800;79801;79802;79803;116047;116048;116049;121277;121278;121279;121280;121281;121282	31079;31080;52375;52376;52377;52378;52379;75901;79392;79393;79394;79395	31079;52378;75901;79392	264	513
>gnl|Amel_4.5|GB42726-PA	>gnl|Amel_4.5|GB42726-PA	2	2	2	>gnl|Amel_4.5|GB42726-PA	1	2	2	2	2	0	1	2	0	1	2	0	1	6.1	6.1	6.1	47.049	409	409	6		2	5.1801E-08	6.1	0	4.2	258470000	205690000	0	52780000				482	8282;16571	True;True	8739;17645	49122;49123;49124;99544;99545;99546;99547;99548	32516;64963;64964;64965	32516;64965
>gnl|Amel_4.5|GB42731-PA	>gnl|Amel_4.5|GB42731-PA	1	1	1	>gnl|Amel_4.5|GB42731-PA	1	1	1	1	1	0	1	1	0	1	1	0	1	1.1	1.1	1.1	142.38	1249	1249	3		2	6.6911E-07	1.1	0	1.1	83348000	46403000	0	36945000				483	11020	True	11640	66778;66779;66780;66781;66782	44053;44054;44055;44056;44057	44056
>gnl|Amel_4.5|GB42732-PA	>gnl|Amel_4.5|GB42732-PA	13	13	13	>gnl|Amel_4.5|GB42732-PA	1	13	13	13	6	8	11	6	8	11	6	8	11	21.8	21.8	21.8	80.84	715	715	13	26	12	6.4959E-60	9.1	12.9	17.9	2644100000	243390000	1885700000	514990000				484	1507;4289;5905;5996;8563;11794;12398;13343;14861;17429;18022;19574;21450	True;True;True;True;True;True;True;True;True;True;True;True;True	1598;4534;6234;6330;9047;12461;13100;14251;15853;18550;19168;20812;22796	9279;9280;9281;9282;9283;9284;9285;9286;9287;9288;9289;9290;25941;25942;25943;25944;35296;35897;35898;50935;50936;50937;50938;71363;74842;81102;81103;81104;81105;81106;81107;81108;89575;89576;104203;104204;104205;104206;107756;107757;107758;107759;107760;107761;116867;116868;116869;116870;127618;127619;127620	6328;6329;6330;6331;6332;17130;23452;23849;33672;47009;49179;53206;53207;53208;53209;58618;58619;67936;67937;67938;70325;70326;70327;70328;70329;76493;76494;76495;83504;83505	6330;17130;23452;23849;33672;47009;49179;53206;58618;67938;70326;76493;83505
>gnl|Amel_4.5|GB42735-PA	>gnl|Amel_4.5|GB42735-PA	5	5	5	>gnl|Amel_4.5|GB42735-PA	1	5	5	5	5	0	0	5	0	0	5	0	0	4.7	4.7	4.7	155.77	1367	1367	15			6.9651E-22	4.7	0	0	319200000	319200000	0	0				485	1645;2629;6658;11674;21603	True;True;True;True;True	1742;2783;7028;12339;22957	9974;16000;16001;16002;16003;16004;39683;39684;39685;39686;70764;70765;70766;128442;128443	6819;10745;10746;10747;26318;26319;46639;46640;46641;84053	6819;10745;26319;46640;84053
>gnl|Amel_4.5|GB42741-PA	>gnl|Amel_4.5|GB42741-PA	3	3	3	>gnl|Amel_4.5|GB42741-PA	1	3	3	3	1	3	1	1	3	1	1	3	1	22.9	22.9	22.9	14.776	131	131	3	7	1	2.1832E-47	9.2	22.9	9.2	750840000	38454000	698860000	13522000				486	11897;11898;14062	True;True;True	12569;12570;15019	71927;71928;71929;71930;71931;85204;85205;85206;85207;85208;85209	47370;47371;47372;47373;55823	47370;47372;55823
>gnl|Amel_4.5|GB42746-PA	>gnl|Amel_4.5|GB42746-PA	8	8	8	>gnl|Amel_4.5|GB42746-PA	1	8	8	8	8	3	8	8	3	8	8	3	8	82.7	82.7	82.7	12.388	110	110	43	9	36	3.6757E-144	82.7	30	82.7	18665000000	11994000000	214410000	6456900000				487	3471;4288;6650;10043;16298;16490;18420;18421	True;True;True;True;True;True;True;True	3666;4533;7019;10612;17358;17561;19587;19588	20869;20870;20871;20872;20873;25929;25930;25931;25932;25933;25934;25935;25936;25937;25938;25939;25940;39627;39628;39629;39630;39631;39632;39633;39634;39635;39636;39637;39638;39639;39640;39641;39642;39643;39644;39645;60365;60366;60367;60368;60369;60370;60371;97789;97790;97791;97792;97793;97794;97795;97796;97797;97798;97799;97800;97801;97802;97803;97804;97805;99010;99011;99012;99013;99014;110176;11…	13900;13901;13902;13903;13904;17118;17119;17120;17121;17122;17123;17124;17125;17126;17127;17128;17129;26282;26283;26284;26285;26286;26287;26288;26289;26290;26291;26292;39820;39821;39822;63792;63793;63794;63795;63796;63797;63798;63799;63800;63801;63802;63803;63804;64588;64589;64590;64591;64592;71941;71942;71943;71944;71945;71946;71947;71948;71949;71950;71951;71952;71953;71954;71955;71956;71957;719…	13900;17129;26288;39821;63796;64588;71947;71950
>gnl|Amel_4.5|GB42747-PA	>gnl|Amel_4.5|GB42747-PA	6	6	6	>gnl|Amel_4.5|GB42747-PA	1	6	6	6	6	2	5	6	2	5	6	2	5	14.8	14.8	14.8	71.355	662	662	22	9	17	4.6483E-117	14.8	5	12.8	2418400000	1631200000	311810000	475420000				488	3922;4567;4593;6693;11693;16373	True;True;True;True;True;True	4137;4821;4847;7065;12358;17437	23606;23607;23608;23609;23610;23611;23612;23613;23614;23615;23616;23617;27541;27542;27675;27676;27677;27678;27679;27680;27681;27682;27683;39865;39866;39867;39868;39869;70851;70852;70853;70854;70855;70856;98307;98308;98309;98310;98311;98312;98313;98314;98315;98316;98317;98318;98319;98320	15610;15611;15612;15613;15614;15615;15616;15617;15618;18157;18158;18246;18247;18248;18249;18250;18251;18252;18253;18254;18255;26425;26426;26427;26428;46687;46688;46689;46690;64149;64150;64151;64152;64153;64154;64155;64156;64157;64158;64159	15610;18157;18254;26426;46687;64152
>gnl|Amel_4.5|GB42748-PA	>gnl|Amel_4.5|GB42748-PA	2	2	2	>gnl|Amel_4.5|GB42748-PA	1	2	2	2	1	1	1	1	1	1	1	1	1	4.8	4.8	4.8	44.814	395	395	2	1	2	4.8376E-05	2	2	2.8	143460000	74680000	31729000	37051000				489	10549;18030	True;True	11157;19177	63963;63964;107810;107811;107812	42256;70356	42256;70356
>gnl|Amel_4.5|GB42749-PA	>gnl|Amel_4.5|GB42749-PA	8	8	8	>gnl|Amel_4.5|GB42749-PA	1	8	8	8	8	4	7	8	4	7	8	4	7	81.3	81.3	81.3	13.745	123	123	35	13	33	1.8463E-168	81.3	32.5	61.8	14438000000	10809000000	449950000	3179000000				490	6451;7448;7449;11247;14069;14070;15110;15454	True;True;True;True;True;True;True;True	6803;6804;7861;7862;11873;15026;15027;16118;16474	38447;38448;38449;38450;38451;38452;38453;38454;38455;38456;38457;38458;38459;38460;38461;38462;44526;44527;44528;44529;44530;44531;44532;44533;44534;44535;44536;44537;44538;44539;44540;44541;44542;44543;44544;44545;44546;44547;44548;44549;44550;44551;44552;68241;68242;85239;85240;85241;85242;85243;85244;85245;85246;85247;85248;85249;85250;85251;85252;85253;85254;91023;91024;91025;91026;91027;927…	25538;25539;25540;25541;25542;25543;25544;29573;29574;29575;29576;29577;29578;29579;29580;29581;29582;29583;29584;29585;29586;29587;29588;29589;29590;29591;29592;29593;45050;45051;55838;55839;55840;55841;55842;55843;55844;55845;55846;55847;55848;55849;55850;55851;55852;59565;59566;59567;59568;59569;60606;60607	25543;29579;29587;45050;55844;55850;59565;60607	265;266	77;116
>gnl|Amel_4.5|GB42753-PA	>gnl|Amel_4.5|GB42753-PA	9	9	9	>gnl|Amel_4.5|GB42753-PA	1	9	9	9	9	4	6	9	4	6	9	4	6	54.1	54.1	54.1	23.236	207	207	22	11	9	2.8572E-86	54.1	22.7	34.3	2251500000	1101100000	759530000	390910000				491	1375;3189;4794;5584;9264;13132;13822;16591;18739	True;True;True;True;True;True;True;True;True	1460;3375;5062;5903;9804;14029;14768;17668;19930	8600;8601;8602;8603;8604;8605;8606;8607;8608;8609;8610;19363;19364;19365;19366;19367;19368;19369;28829;28830;28831;28832;33523;33524;33525;33526;33527;55153;55154;55155;55156;79880;83965;83966;83967;99662;99663;99664;99665;99666;99667;112121	5850;5851;12913;12914;12915;12916;12917;12918;18954;22272;22273;36486;36487;36488;36489;52426;55020;55021;55022;65038;65039;73201	5850;12914;18954;22273;36488;52426;55021;65039;73201
>gnl|Amel_4.5|GB42755-PA	>gnl|Amel_4.5|GB42755-PA	1	1	1	>gnl|Amel_4.5|GB42755-PA	1	1	1	1	1	0	1	1	0	1	1	0	1	3.3	3.3	3.3	30.913	276	276	3		2	0.0063207	3.3	0	3.3	166160000	133030000	0	33129000				492	20601	True	21898	123142;123143;123144;123145;123146	80612;80613;80614	80612
>gnl|Amel_4.5|GB42757-PA	>gnl|Amel_4.5|GB42757-PA	1	1	1	>gnl|Amel_4.5|GB42757-PA	1	1	1	1	1	0	0	1	0	0	1	0	0	0.8	0.8	0.8	178.41	1573	1573	2			0.0012817	0.8	0	0	19542000	19542000	0	0				493	4589	True	4843	27643;27644	18221;18222	18221
>gnl|Amel_4.5|GB42761-PA	>gnl|Amel_4.5|GB42761-PA	4	4	4	>gnl|Amel_4.5|GB42761-PA	1	4	4	4	4	0	1	4	0	1	4	0	1	5.1	5.1	5.1	109.55	1029	1029	11		1	1.4159E-11	5.1	0	1.4	179430000	173220000	0	6208500				494	9190;11829;14367;16737	True;True;True;True	9726;12496;15334;17819	54707;54708;54709;54710;71552;71553;71554;86871;86872;86873;86874;100493	36219;47124;56881;56882;65536	36219;47124;56881;65536
>gnl|Amel_4.5|GB42763-PA	>gnl|Amel_4.5|GB42763-PA	2	2	2	>gnl|Amel_4.5|GB42763-PA	1	2	2	2	1	1	2	1	1	2	1	1	2	1.6	1.6	1.6	152.42	1372	1372	3	1	5	1.3827E-09	0.9	0.7	1.6	50952000	12425000	6249100	32278000				495	13933;20437	True;True	14882;21724	84505;84506;84507;122169;122170;122171;122172;122173;122174	55366;55367;79937;79938;79939	55367;79937
>gnl|Amel_4.5|GB42764-PA	>gnl|Amel_4.5|GB42764-PA	1	1	1	>gnl|Amel_4.5|GB42764-PA	1	1	1	1	0	1	0	0	1	0	0	1	0	0.8	0.8	0.8	194.38	1727	1727		3		1.6751E-12	0	0.8	0	64974000	0	64974000	0				496	14006	True	14961	84929;84930;84931	55648;55649;55650	55650
>gnl|Amel_4.5|GB42769-PA	>gnl|Amel_4.5|GB42769-PA	15	15	15	>gnl|Amel_4.5|GB42769-PA	1	15	15	15	13	3	15	13	3	15	13	3	15	39.5	39.5	39.5	44.517	403	403	31	7	40	1.1161E-79	32.5	6.9	39.5	7404900000	1666000000	380820000	5358100000				497	1644;4940;6664;7809;9918;9953;12380;14337;16706;17229;17691;18146;18960;21143;21144	True;True;True;True;True;True;True;True;True;True;True;True;True;True;True	1741;5213;7034;8238;10480;10516;13077;15303;17787;18343;18821;19303;20165;22464;22465	9973;29688;29689;29690;29691;29692;29693;39705;39706;39707;46438;46439;46440;46441;46442;46443;59580;59581;59790;59791;59792;59793;74732;74733;74734;74735;74736;74737;74738;74739;86701;86702;86703;86704;86705;86706;100330;100331;100332;100333;100334;100335;103122;103123;103124;103125;103126;105750;105751;105752;105753;105754;105755;108459;108460;108461;108462;108463;108464;108465;113395;113396;11…	6818;19519;19520;19521;19522;19523;19524;26330;26331;30773;30774;30775;30776;39326;39448;39449;39450;49120;49121;49122;56773;56774;56775;56776;56777;65446;65447;65448;65449;65450;67209;67210;67211;68977;68978;68979;68980;68981;68982;70772;70773;74117;74118;74119;74120;82401;82402;82403	6818;19522;26330;30775;39326;39449;49122;56773;65448;67210;68980;70772;74119;82401;82403
>gnl|Amel_4.5|GB42773-PA	>gnl|Amel_4.5|GB42773-PA	4	3	3	>gnl|Amel_4.5|GB42773-PA	1	4	3	3	1	4	3	0	3	2	0	3	2	4	3.4	3.4	135.14	1194	1194		9	2	3.7042E-08	0.6	4	2.2	357680000	0	300400000	57271000				498	12426;19072;19338;20637	True;False;True;True	13128;20280;20565;21934	75036;75037;75038;75039;114057;114058;114059;114060;114061;114062;115569;115570;115571;115572;123316;123317;123318	49329;49330;49331;74573;75604;80734	49331;74573;75604;80734
>gnl|Amel_4.5|GB42780-PA	>gnl|Amel_4.5|GB42780-PA	8	8	8	>gnl|Amel_4.5|GB42780-PA	1	8	8	8	8	4	6	8	4	6	8	4	6	45.2	45.2	45.2	17.061	155	155	24	9	18	4.3199E-46	45.2	17.4	39.4	3125200000	1952300000	405120000	767720000				499	1767;1791;1973;2770;3271;3337;5218;17239	True;True;True;True;True;True;True;True	1874;1902;2093;2931;3460;3527;5513;5514;18353	10565;10566;10567;10568;10569;10570;10571;10711;11778;11779;11780;16821;16822;16823;16824;16825;16826;16827;16828;19840;19841;19842;19843;19844;19845;19846;19847;19848;19849;19850;20154;20155;20156;31400;31401;31402;31403;31404;31405;31406;31407;103162;103163;103164;103165;103166;103167;103168;103169;103170;103171	7187;7293;7989;7990;11282;11283;11284;11285;11286;13227;13228;13229;13230;13231;13232;13233;13434;20718;20719;20720;20721;20722;20723;20724;20725;67232;67233;67234;67235	7187;7293;7989;11284;13227;13434;20722;67235	267	112
>gnl|Amel_4.5|GB42781-PA	>gnl|Amel_4.5|GB42781-PA	16	16	14	>gnl|Amel_4.5|GB42781-PA	1	16	16	14	16	6	12	16	6	12	14	5	10	22.1	22.1	20.3	89.248	777	777	47	16	26	1.9059E-115	22.1	9.4	16.3	2845800000	1858300000	348580000	638840000				500	590;2498;3456;4000;4265;4690;7183;8821;11270;11395;14068;14952;16287;17234;17895;18382	True;True;True;True;True;True;True;True;True;True;True;True;True;True;True;True	619;2641;3651;4217;4509;4949;7582;9322;11898;12028;15025;15947;17347;18348;19032;19547	3616;3617;3618;3619;3620;15117;15118;15119;20789;20790;20791;20792;20793;20794;20795;20796;20797;20798;20799;20800;20801;20802;20803;20804;20805;20806;20807;20808;24051;24052;24053;24054;24055;24056;25804;28194;28195;28196;42714;42715;42716;42717;42718;52443;52444;52445;52446;68403;68404;68405;68406;68407;69181;69182;69183;69184;69185;69186;85235;85236;85237;85238;90089;97740;97741;97742;97743;97…	2384;2385;2386;10158;10159;13845;13846;13847;13848;13849;13850;13851;13852;13853;13854;13855;13856;13857;13858;15870;17045;18572;18573;28299;34694;34695;45158;45608;45609;45610;45611;55837;58937;63770;63771;63772;63773;63774;67223;67224;67225;67226;69809;69810;71819;71820	2385;10158;13852;15870;17045;18572;28299;34695;45158;45610;55837;58937;63771;67224;69810;71820
>gnl|Amel_4.5|GB42786-PA	>gnl|Amel_4.5|GB42786-PA	12	12	12	>gnl|Amel_4.5|GB42786-PA	1	12	12	12	12	4	10	12	4	10	12	4	10	29.4	29.4	29.4	49.287	435	435	46	15	38	5.5785E-91	29.4	9.7	25.5	8834700000	6755200000	329800000	1749800000				501	4481;4871;5148;5149;5962;6113;8488;11916;12976;17911;18501;19377	True;True;True;True;True;True;True;True;True;True;True;True	4730;5140;5437;5438;6293;6294;6453;6454;8959;12588;13832;13833;19050;19676;20605;20606	27009;27010;27011;27012;27013;27014;29304;29305;29306;29307;31008;31009;31010;31011;31012;31013;35665;35666;35667;35668;35669;35670;35671;35672;35673;35674;35675;35676;35677;35678;35679;35680;35681;35682;35683;36519;36520;36521;36522;36523;36524;36525;36526;36527;36528;36529;36530;36531;36532;36533;36534;36535;36536;36537;36538;36539;36540;36541;36542;36543;50418;50419;50420;50421;50422;50423;504…	17812;17813;17814;17815;17816;17817;19259;19260;19261;20474;20475;20476;20477;20478;20479;23683;23684;23685;23686;23687;23688;23689;23690;23691;23692;23693;23694;23695;24274;24275;24276;24277;24278;24279;24280;24281;24282;24283;24284;24285;24286;24287;24288;24289;24290;24291;24292;24293;24294;24295;24296;24297;24298;24299;33328;33329;33330;33331;33332;47443;47444;47445;47446;51837;51838;69860;698…	17816;19259;20474;20478;23690;24284;33328;47443;51837;69861;72307;75741	268;269;270	285;363;367
>gnl|Amel_4.5|GB42792-PA	>gnl|Amel_4.5|GB42792-PA	7	7	7	>gnl|Amel_4.5|GB42792-PA	1	7	7	7	4	3	7	4	3	7	4	3	7	38.3	38.3	38.3	21.791	180	180	10	11	22	1.007E-39	23.3	15	38.3	9273200000	241170000	906930000	8125100000				502	3904;5771;8668;14905;16036;16433;16811	True;True;True;True;True;True;True	4119;6096;9161;15898;17078;17501;17906;17907	23503;23504;23505;23506;23507;34487;34488;34489;51538;51539;51540;51541;51542;51543;51544;89826;96188;96189;96190;96191;96192;96193;96194;96195;96196;98700;98701;98702;98703;98704;98705;98706;98707;98708;98709;98710;98711;98712;100994;100995;100996;100997;100998	15557;15558;15559;22927;22928;34056;34057;34058;34059;34060;34061;58773;62667;62668;62669;62670;62671;62672;64388;64389;64390;64391;64392;64393;64394;65853;65854	15559;22928;34061;58773;62672;64394;65854	271	11
>gnl|Amel_4.5|GB42793-PA	>gnl|Amel_4.5|GB42793-PA	4	4	4	>gnl|Amel_4.5|GB42793-PA	1	4	4	4	2	2	4	2	2	4	2	2	4	22	22	22	19.244	164	164	2	5	9	8.9928E-15	11	12.2	22	2483400000	42167000	214000000	2227200000				503	2868;7202;10177;17374	True;True;True;True	3031;7601;10753;18494	17373;17374;17375;17376;42824;42825;61397;61398;61399;61400;61401;61402;103887;103888;103889;103890	11616;11617;28369;28370;40472;67731;67732	11617;28370;40472;67732
>gnl|Amel_4.5|GB42794-PA	>gnl|Amel_4.5|GB42794-PA	10	10	10	>gnl|Amel_4.5|GB42794-PA	1	10	10	10	10	7	9	10	7	9	10	7	9	35.5	35.5	35.5	27.995	245	245	45	15	28	2.1533E-50	35.5	26.1	35.1	16871000000	15234000000	248790000	1387800000				504	328;2789;5439;8931;10623;11334;15469;17696;19025;20870	True;True;True;True;True;True;True;True;True;True	341;2951;5747;5748;9446;11231;11966;16489;18827;18828;20231;22178	2041;2042;2043;2044;2045;2046;2047;2048;16950;16951;16952;16953;16954;16955;16956;32705;32706;32707;32708;32709;32710;32711;32712;32713;32714;32715;32716;32717;32718;32719;53164;53165;53166;53167;53168;53169;53170;53171;53172;53173;53174;64415;64416;64417;64418;64419;64420;68772;68773;68774;68775;68776;68777;92863;92864;92865;92866;105779;105780;105781;105782;105783;105784;105785;105786;105787;10…	1389;1390;1391;11359;11360;11361;11362;11363;21634;21635;21636;21637;21638;21639;21640;21641;21642;21643;35205;35206;35207;35208;42608;42609;42610;42611;42612;45362;45363;45364;45365;45366;60655;60656;68999;69000;69001;69002;69003;74368;74369;74370;74371;74372;74373;74374;74375;74376;81474;81475;81476;81477	1389;11360;21639;35205;42608;45364;60655;68999;74372;81475	272;273	107;182
>gnl|Amel_4.5|GB42797-PA	>gnl|Amel_4.5|GB42797-PA	1	1	1	>gnl|Amel_4.5|GB42797-PA	1	1	1	1	1	1	1	1	1	1	1	1	1	4.4	4.4	4.4	27.668	249	249	3	3	2	6.1783E-05	4.4	4.4	4.4	525950000	128950000	368250000	28750000				505	4095	True	4315	24658;24659;24660;24661;24662;24663;24664;24665	16260;16261;16262	16261
>gnl|Amel_4.5|GB42798-PA	>gnl|Amel_4.5|GB42798-PA	2	2	2	>gnl|Amel_4.5|GB42798-PA	1	2	2	2	2	0	0	2	0	0	2	0	0	7.7	7.7	7.7	28.05	248	248	6			2.7559E-05	7.7	0	0	178680000	178680000	0	0				506	264;19488	True;True	277;20724	1645;1646;1647;116360;116361;116362	1113;1114;76116	1114;76116
>gnl|Amel_4.5|GB42804-PA	>gnl|Amel_4.5|GB42804-PA	23	23	23	>gnl|Amel_4.5|GB42804-PA	1	23	23	23	23	4	20	23	4	20	23	4	20	10.5	10.5	10.5	301.33	2733	2733	63	6	49	1.133E-128	10.5	1.6	9.1	6423900000	4355900000	608120000	1459900000				507	1031;1170;2829;5233;6365;6534;6945;7895;9158;9159;10422;11536;12348;14108;15381;16202;16477;17050;17206;18071;18734;20348;20619	True;True;True;True;True;True;True;True;True;True;True;True;True;True;True;True;True;True;True;True;True;True;True	1095;1245;2992;5529;6714;6898;7331;8328;9691;9692;11021;12195;13044;15065;16396;17257;17546;17547;18156;18319;18320;19225;19925;21635;21916	6509;6510;6511;6512;6513;7331;7332;7333;17200;31473;31474;31475;31476;31477;38037;38038;38950;38951;38952;41250;41251;41252;41253;41254;46938;46939;46940;46941;46942;54491;54492;54493;54494;54495;54496;54497;54498;63214;63215;63216;63217;63218;63219;70020;70021;70022;70023;70024;70025;70026;70027;70028;70029;70030;70031;70032;70033;74531;74532;74533;74534;74535;85442;85443;85444;85445;85446;92363…	4386;4387;4388;4389;4390;4995;4996;4997;11505;20773;20774;20775;20776;20777;25283;25819;27352;27353;27354;27355;27356;27357;31088;31089;31090;31091;36071;36072;36073;36074;36075;41798;41799;41800;41801;46188;46189;46190;46191;46192;46193;46194;46195;46196;46197;48978;48979;48980;48981;55976;55977;60380;60381;63453;63454;63455;63456;63457;64518;64519;64520;64521;64522;64523;66552;67123;67124;67125…	4386;4996;11505;20773;25283;25819;27353;31089;36071;36073;41800;46193;48978;55977;60381;63456;64521;66552;67124;70531;73189;79657;80690	274;275;276;277	402;1237;1929;2035
>gnl|Amel_4.5|GB42809-PA	>gnl|Amel_4.5|GB42809-PA	12	12	12	>gnl|Amel_4.5|GB42809-PA	1	12	12	12	12	7	12	12	7	12	12	7	12	67.4	67.4	67.4	19.842	172	172	62	19	63	0	67.4	55.2	67.4	75968000000	42368000000	800060000	32800000000				508	2303;3735;7133;10009;10025;10592;10593;11790;11791;12307;16245;17619	True;True;True;True;True;True;True;True;True;True;True;True	2436;2437;3939;3940;7529;10577;10578;10594;11200;11201;12457;12458;13002;17303;17304;18746	13761;13762;13763;13764;13765;13766;13767;13768;13769;13770;13771;13772;13773;13774;22471;22472;22473;22474;22475;22476;22477;22478;22479;22480;22481;22482;22483;42436;42437;42438;42439;42440;42441;42442;42443;42444;42445;42446;60157;60158;60159;60160;60161;60162;60163;60164;60165;60166;60167;60168;60169;60170;60171;60172;60173;60174;60175;60176;60177;60178;60179;60180;60181;60182;60183;60237;602…	9298;9299;9300;9301;9302;9303;9304;9305;9306;9307;9308;9309;9310;14921;14922;14923;14924;14925;14926;14927;14928;28120;28121;28122;28123;28124;28125;28126;28127;28128;28129;39677;39678;39679;39680;39681;39682;39683;39684;39685;39686;39687;39688;39689;39690;39691;39692;39693;39694;39695;39696;39697;39698;39699;39700;39701;39702;39703;39733;42495;42496;42497;42498;42499;42500;42501;42502;42503;4250…	9305;14927;28125;39700;39733;42495;42510;46989;46999;48816;63622;68681	278;279;280	13;70;161
>gnl|Amel_4.5|GB42812-PA	>gnl|Amel_4.5|GB42812-PA	8	8	8	>gnl|Amel_4.5|GB42812-PA	1	8	8	8	7	2	5	7	2	5	7	2	5	21.9	21.9	21.9	53.137	474	474	19	5	10	1.3788E-59	20.3	4.6	12.4	982320000	671620000	165090000	145610000				509	954;1975;8800;13335;14685;16724;17508;18857	True;True;True;True;True;True;True;True	1009;2095;9299;14243;15668;17806;18631;20054	6057;6058;6059;6060;11782;11783;11784;11785;11786;11787;11788;11789;11790;52325;52326;52327;52328;81067;81068;81069;81070;81071;88619;88620;88621;100399;100400;100401;100402;100403;104642;112802;112803;112804	4082;7992;7993;7994;34618;34619;53184;53185;53186;58021;65493;65494;65495;68213;73719	4082;7993;34618;53185;58021;65493;68213;73719
>gnl|Amel_4.5|GB42824-PA	>gnl|Amel_4.5|GB42824-PA	3	3	3	>gnl|Amel_4.5|GB42824-PA	1	3	3	3	3	2	1	3	2	1	3	2	1	4.3	4.3	4.3	103.19	901	901	7	5	1	9.4014E-11	4.3	2.8	0.9	305850000	97795000	189960000	18096000				510	8761;10886;15958	True;True;True	9260;11502;16998	52107;52108;65970;65971;65972;65973;65974;65975;95814;95815;95816;95817;95818	34435;43561;62431	34435;43561;62431
>gnl|Amel_4.5|GB42829-PA	>gnl|Amel_4.5|GB42829-PA	4	4	4	>gnl|Amel_4.5|GB42829-PA	1	4	4	4	3	3	3	3	3	3	3	3	3	7.9	7.9	7.9	51.99	456	456	8	8	3	1.1357E-08	5.5	5.5	6.4	1178200000	297930000	733580000	146690000				511	6130;7747;12462;17492	True;True;True;True	6472;8172;13165;18614	36618;36619;36620;46068;46069;46070;46071;46072;75243;75244;75245;75246;104569;104570;104571;104572;104573;104574;104575	24349;24350;24351;30520;49444;49445;68165;68166	24351;30520;49444;68166
>gnl|Amel_4.5|GB42831-PA	>gnl|Amel_4.5|GB42831-PA	18	18	18	>gnl|Amel_4.5|GB42831-PA	1	18	18	18	18	11	14	18	11	14	18	11	14	66	66	66	28.183	244	244	65	26	46	8.6445E-178	66	42.2	49.6	13333000000	9120100000	1194900000	3017900000				512	1389;3152;3153;3369;3370;3385;3993;7677;7678;7738;8685;8874;9665;13810;14673;15495;16541;16998	True;True;True;True;True;True;True;True;True;True;True;True;True;True;True;True;True;True	1474;1475;3333;3334;3561;3562;3577;4210;8099;8100;8101;8163;9179;9380;10216;14755;14756;15656;16515;17613;18100	8669;8670;8671;8672;8673;19021;19022;19023;19024;19025;19026;19027;19028;19029;19030;19031;20336;20337;20338;20339;20340;20341;20342;20343;20410;20411;24001;24002;24003;24004;24005;24006;24007;24008;24009;45703;45704;45705;45706;45707;45708;45709;45710;45711;45712;45713;45714;45715;45716;45717;45718;45719;46019;46020;46021;46022;46023;46024;46025;46026;46027;51627;51628;51629;51630;51631;51632;51…	5887;5888;5889;5890;12629;12630;12631;12632;12633;12634;13566;13567;13568;13569;13570;13614;15839;15840;15841;15842;30327;30328;30329;30330;30331;30332;30333;30334;30335;30336;30337;30338;30339;30499;30500;30501;30502;34124;34125;34126;34127;34128;34129;34953;34954;34955;34956;38087;38088;38089;38090;38091;38092;38093;38094;38095;54978;54979;54980;54981;54982;54983;54984;54985;57984;57985;60719;6…	5888;12631;12634;13567;13570;13614;15839;30334;30339;30499;34124;34955;38091;54982;57985;60719;64790;66399	281;282;283	54;74;111
>gnl|Amel_4.5|GB42834-PA	>gnl|Amel_4.5|GB42834-PA	5	5	5	>gnl|Amel_4.5|GB42834-PA	1	5	5	5	4	2	5	4	2	5	4	2	5	24.8	24.8	24.8	23.424	210	210	17	6	13	1.2739E-48	24.3	9.5	24.8	5004000000	2171500000	1293800000	1538700000				513	8154;8607;17028;19631;19632	True;True;True;True;True	8600;9099;18132;20875;20876	48323;48324;48325;48326;48327;51168;51169;51170;51171;51172;51173;51174;51175;102026;102027;102028;102029;102030;102031;102032;102033;102034;117253;117254;117255;117256;117257;117258;117259;117260;117261;117262;117263;117264;117265;117266	31981;31982;31983;33831;33832;66468;66469;66470;66471;66472;76757;76758;76759;76760;76761;76762;76763;76764;76765	31983;33832;66471;76757;76765
>gnl|Amel_4.5|GB42835-PA	>gnl|Amel_4.5|GB42835-PA	30	30	30	>gnl|Amel_4.5|GB42835-PA	1	30	30	30	6	18	29	6	18	29	6	18	29	35.4	35.4	35.4	97.328	844	844	8	42	38	4.9335E-160	9.2	24.3	35.3	5640900000	96080000	1828300000	3716500000				514	97;1568;2148;2710;3074;3902;5277;6936;8108;8244;9628;11032;11665;12978;12979;13610;13864;14985;15277;15896;15897;16995;17727;17765;18130;19155;20008;20777;21041;21407	True;True;True;True;True;True;True;True;True;True;True;True;True;True;True;True;True;True;True;True;True;True;True;True;True;True;True;True;True;True	102;1662;2276;2868;3248;4117;5574;7322;8552;8695;10178;11652;12330;13835;13836;14536;14810;15980;16288;16932;16933;18097;18860;18898;19285;20366;20367;21274;22081;22356;22750	571;572;573;9594;9595;12785;16447;16448;16449;18555;18556;18557;23493;23494;23495;23496;23497;23498;23499;31697;41215;48067;48068;48069;48840;48841;48842;48843;48844;48845;48846;48847;48848;48849;57489;66854;66855;66856;70728;70729;78942;78943;78944;78945;78946;78947;78948;78949;82633;82634;82635;82636;84145;90278;91799;95458;95459;95460;95461;95462;95463;95464;101891;101892;106005;106006;106202;…	377;6554;8607;11021;11022;11023;12353;12354;15553;15554;20901;27332;31811;32308;32309;32310;32311;32312;37956;44114;44115;46623;46624;51840;51841;51842;54150;55152;59054;60073;62221;62222;62223;66393;69217;69328;70723;74872;74873;74874;78264;81183;82096;83305	377;6554;8607;11023;12354;15554;20901;27332;31811;32312;37956;44115;46624;51840;51842;54150;55152;59054;60073;62221;62223;66393;69217;69328;70723;74873;78264;81183;82096;83305	284	351
>gnl|Amel_4.5|GB42838-PA	>gnl|Amel_4.5|GB42838-PA	1	1	1	>gnl|Amel_4.5|GB42838-PA	1	1	1	1	0	1	0	0	1	0	0	1	0	3.1	3.1	3.1	62.994	556	556		2		4.9388E-05	0	3.1	0	34251000	0	34251000	0				515	17788	True	18922	106355;106356	69422	69422
>gnl|Amel_4.5|GB42841-PA	>gnl|Amel_4.5|GB42841-PA	11	11	11	>gnl|Amel_4.5|GB42841-PA	1	11	11	11	4	6	11	4	6	11	4	6	11	17.8	17.8	17.8	68.331	613	613	12	23	17	8.6319E-42	6.4	9.5	17.8	1834400000	176880000	877240000	780270000				516	663;7978;8726;9026;10450;11335;12343;13691;18169;20051;21123	True;True;True;True;True;True;True;True;True;True;True	699;8413;9223;9554;11052;11967;13039;14619;19326;21326;21327;22442	4056;47350;47351;47352;47353;51873;51874;51875;51876;51877;51878;53713;63405;68778;68779;68780;68781;68782;68783;68784;74507;74508;74509;74510;83108;83109;83110;108594;108595;108596;108597;119893;119894;119895;119896;119897;119898;119899;119900;119901;119902;119903;119904;119905;119906;119907;119908;119909;119910;119911;119912;125830	2664;31326;31327;34279;35561;41921;45367;45368;45369;48965;48966;48967;54436;70853;78417;78418;78419;78420;78421;78422;78423;78424;78425;78426;82331	2664;31326;34279;35561;41921;45368;48966;54436;70853;78418;82331	285	82
>gnl|Amel_4.5|GB42845-PA	>gnl|Amel_4.5|GB42845-PA	14	14	14	>gnl|Amel_4.5|GB42845-PA	1	14	14	14	13	6	13	13	6	13	13	6	13	49.6	49.6	49.6	28.514	252	252	49	17	33	3.0993E-113	49.6	30.6	46.4	15932000000	11474000000	1035200000	3422600000				517	336;337;2283;3811;4912;6779;11085;12424;15525;15732;15947;15948;17591;20924	True;True;True;True;True;True;True;True;True;True;True;True;True;True	349;350;2415;4021;5183;5184;7156;11706;13126;16547;16759;16987;16988;18716;22232	2084;2085;2086;2087;2088;2089;2090;2091;2092;2093;2094;2095;2096;2097;2098;2099;13654;13655;13656;13657;13658;13659;22943;22944;22945;22946;22947;22948;29538;29539;29540;29541;29542;29543;29544;29545;29546;29547;40328;40329;40330;40331;40332;40333;40334;40335;67187;75013;75014;75015;75016;75017;75018;75019;75020;75021;75022;75023;75024;75025;75026;75027;75028;75029;75030;93198;93199;93200;93201;9…	1414;1415;1416;1417;1418;1419;1420;1421;1422;1423;1424;9209;9210;9211;9212;9213;15177;15178;15179;15180;15181;19420;19421;19422;19423;26752;26753;26754;26755;44343;49310;49311;49312;49313;49314;49315;49316;49317;49318;49319;49320;49321;60836;61578;61579;61580;61581;61582;62394;62395;62396;68581;68582;68583;68584;68585;68586;81637;81638;81639	1414;1424;9209;15180;19421;26752;44343;49313;60836;61578;62394;62395;68581;81637	286	171
>gnl|Amel_4.5|GB42846-PA	>gnl|Amel_4.5|GB42846-PA	1	1	1	>gnl|Amel_4.5|GB42846-PA	1	1	1	1	1	1	1	1	1	1	1	1	1	1.5	1.5	1.5	93.598	814	814	1	2	1	0.00017804	1.5	1.5	1.5	17068000	984770	13700000	2383300				518	4670	True	4929	28100;28101;28102;28103	18515;18516	18515
>gnl|Amel_4.5|GB42847-PA	>gnl|Amel_4.5|GB42847-PA	2	2	2	>gnl|Amel_4.5|GB42847-PA	1	2	2	2	1	0	2	1	0	2	1	0	2	2.7	2.7	2.7	126.5	1119	1119	3		2	0.0029648	1.6	0	2.7	127790000	105960000	0	21830000				519	3606;13538	True;True	3804;14459	21655;21656;21657;21658;82177	14391;53853	14391;53853
>gnl|Amel_4.5|GB42848-PA	>gnl|Amel_4.5|GB42848-PA	4	4	4	>gnl|Amel_4.5|GB42848-PA	1	4	4	4	2	3	2	2	3	2	2	3	2	6.7	6.7	6.7	77.681	675	675	4	6	2	8.4001E-11	3.7	4.6	3	1112800000	722220000	336630000	53912000				520	783;7975;12079;16508	True;True;True;True	825;8410;12761;17579	4978;4979;47331;47332;47333;72977;72978;72979;99089;99090;99091;99092	3333;31316;48009;64643	3333;31316;48009;64643
>gnl|Amel_4.5|GB42849-PA	>gnl|Amel_4.5|GB42849-PA	4	4	4	>gnl|Amel_4.5|GB42849-PA	1	4	4	4	0	2	4	0	2	4	0	2	4	5.2	5.2	5.2	114.22	993	993		4	4	4.744E-15	0	2.4	5.2	718730000	0	274680000	444050000				521	1094;6006;13671;20274	True;True;True;True	1160;6340;14599;21557	6906;6907;35946;35947;35948;35949;82995;121206	4685;23878;54357;79354	4685;23878;54357;79354
>gnl|Amel_4.5|GB42856-PA	>gnl|Amel_4.5|GB42856-PA	3	3	3	>gnl|Amel_4.5|GB42856-PA	1	3	3	3	0	3	0	0	3	0	0	3	0	4.3	4.3	4.3	88.527	784	784		9		3.9145E-11	0	4.3	0	286930000	0	286930000	0				522	8273;9596;21269	True;True;True	8729;10145;22597	49074;49075;49076;57277;57278;57279;126672;126673;126674	32485;32486;32487;37820;37821;82869;82870;82871	32486;37821;82869
>gnl|Amel_4.5|GB42859-PA	>gnl|Amel_4.5|GB42859-PA	4	4	4	>gnl|Amel_4.5|GB42859-PA	1	4	4	4	4	0	4	4	0	4	4	0	4	25.7	25.7	25.7	18.197	152	152	7		6	3.1602E-16	25.7	0	25.7	290830000	190830000	0	100000000				523	2890;3551;4386;8401	True;True;True;True	3054;3749;4631;8868	17577;17578;21400;21401;21402;26410;26411;26412;26413;49949;49950;49951;49952	11760;14247;14248;17409;17410;17411;33062;33063	11760;14247;17409;33063
>gnl|Amel_4.5|GB42862-PA	>gnl|Amel_4.5|GB42862-PA	16	16	16	>gnl|Amel_4.5|GB42862-PA	1	16	16	16	16	7	14	16	7	14	16	7	14	44.1	44.1	44.1	48.135	426	426	70	34	54	1.5549E-132	44.1	15.7	35.7	27605000000	17272000000	2560900000	7772400000				524	951;952;4341;7944;8554;9444;9686;11343;11809;12404;14135;15175;15253;16804;18001;20663	True;True;True;True;True;True;True;True;True;True;True;True;True;True;True;True	1005;1006;4586;8379;9034;9035;9988;10237;11975;12476;13106;15092;16185;16263;16264;17898;17899;19145;21961	6022;6023;6024;6025;6026;6027;6028;6029;6030;6031;6032;6033;6034;6035;6036;6037;6038;6039;6040;26206;26207;26208;26209;26210;47172;47173;47174;47175;47176;47177;47178;47179;47180;47181;47182;47183;50873;50874;50875;56247;56248;56249;56250;57859;57860;57861;57862;57863;57864;57865;57866;57867;57868;57869;57870;57871;57872;57873;57874;57875;57876;57877;57878;57879;57880;57881;57882;57883;57884;5788…	4064;4065;4066;4067;4068;4069;4070;4071;4072;4073;17295;17296;31224;31225;31226;31227;31228;31229;31230;33642;33643;37153;37154;38174;38175;38176;38177;38178;38179;38180;38181;38182;38183;38184;38185;38186;38187;38188;38189;38190;38191;38192;38193;38194;38195;45386;47048;47049;49193;49194;49195;49196;49197;49198;56052;56053;56054;56055;56056;56057;56058;59772;59967;59968;59969;59970;59971;59972;5…	4067;4073;17295;31224;33643;37153;38176;45386;47048;49193;56054;59772;59976;65835;70220;80794	287;288;289	38;223;356
>gnl|Amel_4.5|GB42866-PA	>gnl|Amel_4.5|GB42866-PA	6	6	6	>gnl|Amel_4.5|GB42866-PA	1	6	6	6	6	1	2	6	1	2	6	1	2	2.7	2.7	2.7	254.51	2208	2208	11	3	4	1.1908E-25	2.7	0.3	1	233960000	167940000	58145000	7877000				525	509;8908;10385;11399;17082;18622	True;True;True;True;True;True	530;9419;10981;12034;18189;19806	3086;52991;52992;52993;52994;62970;69215;102314;102315;102316;102317;102318;102319;111437;111438;111439;111440;111441	2067;35085;41624;45632;66664;66665;72787;72788	2067;35085;41624;45632;66664;72787
>gnl|Amel_4.5|GB42874-PA	>gnl|Amel_4.5|GB42874-PA	28	28	28	>gnl|Amel_4.5|GB42874-PA	1	28	28	28	21	7	27	21	7	27	21	7	27	35.9	35.9	35.9	106.58	948	948	56	18	76	2.4865E-298	23.1	6.8	35.9	10219000000	4264800000	665260000	5288600000				526	1009;1449;2282;2782;3341;3869;4361;4545;4878;7567;11315;11650;11742;11776;13302;13615;14011;15275;15652;16115;16796;16834;17046;17452;17820;18487;18733;18914	True;True;True;True;True;True;True;True;True;True;True;True;True;True;True;True;True;True;True;True;True;True;True;True;True;True;True;True	1073;1538;2414;2944;3531;4083;4606;4796;4797;5147;7983;11943;12314;12407;12442;14207;14541;14966;16286;16678;17164;17890;17931;18151;18574;18954;19662;19924;20114	6398;6399;6400;6401;6402;6403;8943;8944;8945;8946;8947;8948;13649;13650;13651;13652;13653;16893;16894;16895;16896;16897;16898;16899;16900;16901;16902;16903;16904;16905;16906;16907;16908;20178;20179;23302;23303;23304;23305;23306;26303;26304;26305;26306;27404;27405;27406;27407;27408;27409;27410;27411;27412;27413;27414;27415;27416;27417;29341;29342;29343;29344;29345;29346;29347;45173;45174;45175;451…	4332;4333;4334;4335;4336;6082;9207;9208;11323;11324;11325;11326;11327;13447;15416;15417;15418;17348;17349;18071;18072;18073;18074;18075;18076;18077;19279;19280;19281;19282;19283;19284;29988;29989;29990;45310;45311;45312;46581;46582;46819;46820;46821;46822;46823;46824;46950;46951;46952;46953;46954;53074;53075;53076;53077;53078;54168;55664;60067;60068;61310;61311;63074;63075;65794;65795;65796;65939…	4335;6082;9208;11326;13447;15418;17348;18075;19283;29988;45312;46582;46819;46950;53077;54168;55664;60067;61310;63074;65796;65939;66538;68032;69519;72227;73186;73926	290	863
>gnl|Amel_4.5|GB42878-PA	>gnl|Amel_4.5|GB42878-PA	5	5	5	>gnl|Amel_4.5|GB42878-PA	1	5	5	5	5	3	3	5	3	3	5	3	3	31.5	31.5	31.5	15.355	143	143	19	15	8	9.4076E-20	31.5	19.6	19.6	4414000000	3050000000	859880000	504140000				527	3129;3130;7146;19143;21488	True;True;True;True;True	3305;3306;3307;7543;20353;22837	18835;18836;18837;18838;18839;18840;18841;18842;18843;18844;18845;18846;18847;18848;18849;18850;18851;18852;18853;18854;18855;18856;18857;18858;18859;18860;18861;18862;18863;18864;18865;42535;42536;42537;42538;42539;42540;42541;42542;42543;114434;127824	12518;12519;12520;12521;12522;12523;12524;12525;12526;12527;28182;28183;28184;28185;28186;74820;83629	12521;12526;28182;74820;83629	291	10
>gnl|Amel_4.5|GB42879-PA	>gnl|Amel_4.5|GB42879-PA	6	6	6	>gnl|Amel_4.5|GB42879-PA	1	6	6	6	6	3	6	6	3	6	6	3	6	31	31	31	30.068	303	303	19	7	15	3.2624E-49	31	12.2	31	2966400000	2321300000	246290000	398850000				528	4080;6122;6852;9343;16015;18905	True;True;True;True;True;True	4300;6464;7233;9883;17056;20105	24566;24567;24568;36577;36578;36579;36580;36581;36582;36583;36584;36585;40761;40762;40763;40764;55607;55608;55609;55610;55611;55612;55613;55614;55615;96110;96111;96112;96113;96114;96115;113064;113065;113066;113067;113068;113069;113070;113071;113072;113073	16207;16208;24319;24320;24321;24322;24323;24324;24325;24326;27017;27018;27019;36787;36788;36789;36790;62616;62617;62618;62619;62620;73896;73897	16207;24319;27017;36787;62618;73897
>gnl|Amel_4.5|GB42881-PA	>gnl|Amel_4.5|GB42881-PA	8	8	7	>gnl|Amel_4.5|GB42881-PA	1	8	8	7	8	4	7	8	4	7	7	3	6	38.8	38.8	33.5	23.595	209	209	25	11	13	8.2771E-32	38.8	20.6	34.9	4141900000	1888600000	1534600000	718660000				529	4141;6655;11826;12344;15379;16646;17243;18465	True;True;True;True;True;True;True;True	4365;4366;7024;12493;13040;16394;17724;18357;19639;19640	24972;24973;24974;24975;24976;24977;24978;39667;39668;39669;39670;39671;39672;39673;71536;71537;71538;71539;71540;71541;71542;71543;71544;74511;74512;74513;74514;74515;74516;74517;74518;92347;92348;92349;92350;92351;92352;92353;100011;100012;103191;103192;103193;110495;110496;110497;110498;110499;110500	16492;16493;26306;26307;26308;26309;26310;47113;47114;47115;47116;47117;47118;47119;47120;47121;48968;48969;48970;48971;48972;60370;60371;60372;60373;60374;65266;65267;67250;72151;72152	16493;26306;47116;48970;60374;65267;67250;72151	292;293	55;151
>gnl|Amel_4.5|GB42887-PA	>gnl|Amel_4.5|GB42887-PA	5	5	5	>gnl|Amel_4.5|GB42887-PA	1	5	5	5	5	3	4	5	3	4	5	3	4	44.1	44.1	44.1	16.971	152	152	19	7	16	2.3283E-56	44.1	15.1	19.7	32071000000	28009000000	406410000	3655800000				530	7698;7699;12261;14103;20045	True;True;True;True;True	8121;8122;12953;12954;15060;21319;21320	45801;45802;45803;45804;45805;45806;45807;45808;45809;45810;45811;45812;45813;45814;45815;45816;45817;45818;74039;74040;74041;74042;74043;74044;74045;74046;74047;74048;74049;74050;74051;74052;74053;74054;74055;85415;85416;85417;85418;119862;119863;119864	30385;30386;30387;30388;30389;30390;30391;30392;30393;30394;30395;30396;30397;30398;48674;48675;48676;48677;48678;48679;48680;48681;48682;48683;48684;48685;48686;48687;48688;48689;55952;55953;78392;78393;78394	30385;30396;48679;55953;78392	294;295	43;80
>gnl|Amel_4.5|GB42888-PA	>gnl|Amel_4.5|GB42888-PA	1	1	1	>gnl|Amel_4.5|GB42888-PA	1	1	1	1	1	0	0	1	0	0	1	0	0	12.8	12.8	12.8	15.333	141	141	1			7.7042E-07	12.8	0	0	129310000	129310000	0	0				531	19204	True	20421	114799	75086	75086
>gnl|Amel_4.5|GB42891-PA	>gnl|Amel_4.5|GB42891-PA	2	2	2	>gnl|Amel_4.5|GB42891-PA	1	2	2	2	2	0	1	2	0	1	2	0	1	2.1	2.1	2.1	88.031	773	773	3		2	3.9054E-06	2.1	0	1.2	1148600000	128250000	0	1020300000				532	8647;18149	True;True	9140;19306	51409;51410;51411;51412;108484	33983;70788	33983;70788
>gnl|Amel_4.5|GB42918-PA	>gnl|Amel_4.5|GB42918-PA	4	4	4	>gnl|Amel_4.5|GB42918-PA	1	4	4	4	1	1	3	1	1	3	1	1	3	9.9	9.9	9.9	33.035	283	283	1	1	3	4.0077E-09	2.5	3.5	7.4	195550000	9876700	13205000	172470000				533	1608;12506;13241;15648	True;True;True;True	1705;13209;14143;16673	9825;75477;80560;94013;94014	6706;49610;52848;61295	6706;49610;52848;61295
>gnl|Amel_4.5|GB42926-PA	>gnl|Amel_4.5|GB42926-PA	3	3	3	>gnl|Amel_4.5|GB42926-PA	1	3	3	3	3	1	2	3	1	2	3	1	2	50	50	50	8.3223	70	70	7	1	6	1.1195E-09	50	18.6	38.6	446620000	244080000	10430000	192110000				534	4360;10583;18028	True;True;True	4605;11191;19175	26298;26299;26300;26301;26302;64194;64195;64196;64197;64198;64199;64200;64201;107802	17347;42456;42457;42458;42459;70350	17347;42457;70350
>gnl|Amel_4.5|GB42929-PA	>gnl|Amel_4.5|GB42929-PA	3	3	3	>gnl|Amel_4.5|GB42929-PA	1	3	3	3	3	3	3	3	3	3	3	3	3	19	19	19	19.123	168	168	9	10	12	2.1926E-15	19	19	19	4586700000	1593100000	478010000	2515600000				535	1058;11408;15964	True;True;True	1123;1124;12043;17004	6668;6669;6670;6671;6672;6673;6674;6675;6676;6677;6678;6679;69237;69238;69239;69240;69241;69242;69243;69244;69245;69246;69247;95833;95834;95835;95836;95837;95838;95839;95840	4498;4499;4500;4501;4502;45644;45645;45646;45647;45648;45649;45650;45651;62443;62444;62445;62446;62447;62448;62449;62450;62451	4500;45647;62451	296	68
>gnl|Amel_4.5|GB42931-PA	>gnl|Amel_4.5|GB42931-PA	4	4	4	>gnl|Amel_4.5|GB42931-PA	1	4	4	4	0	4	1	0	4	1	0	4	1	35	35	35	16.202	143	143		11	1	2.3296E-24	0	35	8.4	1873900000	0	1854200000	19693000				536	3601;7400;13440;13911	True;True;True;True	3799;7811;14358;14859	21632;21633;21634;44194;44195;44196;81634;81635;84373;84374;84375;84376	14381;29286;53531;53532;55299;55300	14381;29286;53531;55299
>gnl|Amel_4.5|GB42944-PA	>gnl|Amel_4.5|GB42944-PA	5	4	3	>gnl|Amel_4.5|GB42944-PA	1	5	4	3	5	4	5	4	3	4	3	3	3	22	16.5	13	22.918	200	200	10	6	7	3.7203E-21	22	18.5	22	873070000	470640000	112710000	289720000				537	1020;5459;11357;13453;17961	True;True;False;True;True	1084;5771;11989;14372;19101	6455;6456;6457;6458;32874;32875;32876;32877;68912;68913;68914;68915;68916;68917;68918;68919;68920;81686;81687;81688;81689;81690;81691;81692;81693;107385;107386;107387;107388;107389;107390;107391	4361;4362;21759;45433;45434;45435;53565;53566;53567;53568;53569;53570;53571;53572;70062;70063	4361;21759;45433;53569;70062
>gnl|Amel_4.5|GB42958-PA	>gnl|Amel_4.5|GB42958-PA	3	3	3	>gnl|Amel_4.5|GB42958-PA	1	3	3	3	1	2	2	1	2	2	1	2	2	3.2	3.2	3.2	91.967	781	781	3	11	8	4.3911E-06	1.9	3.2	1.9	2813700000	110700000	686760000	2016200000				538	4131;7734;7735	True;True;True	4355;8159;8160	24909;24910;24911;24912;24913;45998;45999;46000;46001;46002;46003;46004;46005;46006;46007;46008;46009;46010;46011;46012;46013;46014	16449;16450;16451;16452;16453;30493;30494;30495;30496	16453;30493;30495
>gnl|Amel_4.5|GB42961-PA	>gnl|Amel_4.5|GB42961-PA	2	2	2	>gnl|Amel_4.5|GB42961-PA	1	2	2	2	0	2	1	0	2	1	0	2	1	10.4	10.4	10.4	27.214	230	230		5	1	1.652E-15	0	10.4	3.9	276920000	0	266120000	10806000				539	7637;12025	True;True	8056;12703	45504;45505;45506;72663;72664;72665	30192;47815;47816;47817	30192;47815
>gnl|Amel_4.5|GB42963-PA	>gnl|Amel_4.5|GB42963-PA	1	1	1	>gnl|Amel_4.5|GB42963-PA	1	1	1	1	0	1	1	0	1	1	0	1	1	1.3	1.3	1.3	77	676	676		3	1	0.00065651	0	1.3	1.3	58403000	0	47930000	10472000				540	19055	True	20263	113971;113972;113973;113974	74524	74524
>gnl|Amel_4.5|GB42970-PA	>gnl|Amel_4.5|GB42970-PA	2	2	2	>gnl|Amel_4.5|GB42970-PA	1	2	2	2	2	1	2	2	1	2	2	1	2	14	14	14	19.88	179	179	8	1	4	1.2894E-07	14	6.1	14	351960000	250840000	35375000	65745000				541	5116;14579	True;True	5404;15557	30851;30852;30853;30854;30855;30856;30857;30858;87954;87955;87956;87957;87958	20366;20367;20368;57565;57566	20367;57566
>gnl|Amel_4.5|GB42986-PA	>gnl|Amel_4.5|GB42986-PA	3	3	3	>gnl|Amel_4.5|GB42986-PA	1	3	3	3	3	0	3	3	0	3	3	0	3	23.1	23.1	23.1	16.591	143	143	9		8	1.0997E-12	23.1	0	23.1	913370000	642540000	0	270830000				542	3710;11406;19537	True;True;True	3913;12041;20774	22294;22295;22296;22297;22298;22299;22300;69226;69227;69228;69229;69230;69231;116651;116652;116653;116654	14793;14794;14795;45639;45640;45641;76329;76330	14795;45641;76330
>gnl|Amel_4.5|GB42998-PA	>gnl|Amel_4.5|GB42998-PA	2	2	2	>gnl|Amel_4.5|GB42998-PA	1	2	2	2	2	0	1	2	0	1	2	0	1	11.2	11.2	11.2	24.728	214	214	4		2	3.513E-14	11.2	0	7	117020000	57050000	0	59972000				543	12199;19412	True;True	12888;20642	73659;73660;73661;73662;73663;116003	48444;48445;48446;48447;75873	48447;75873
>gnl|Amel_4.5|GB42999-PA	>gnl|Amel_4.5|GB42999-PA	4	4	4	>gnl|Amel_4.5|GB42999-PA	1	4	4	4	4	0	3	4	0	3	4	0	3	13.6	13.6	13.6	23.649	206	206	13		7	4.3695E-17	13.6	0	13.6	2186900000	1480600000	0	706300000				544	5184;14902;15806;20949	True;True;True;True	5475;15895;16835;22262	31168;31169;31170;31171;31172;31173;31174;31175;31176;31177;89814;89815;89816;89817;89818;94903;94904;124979;124980;124981	20578;20579;20580;20581;20582;20583;58768;58769;61826;81772	20582;58769;61826;81772
>gnl|Amel_4.5|GB43005-PA	>gnl|Amel_4.5|GB43005-PA	9	9	9	>gnl|Amel_4.5|GB43005-PA	1	9	9	9	5	6	8	5	6	8	5	6	8	14.5	14.5	14.5	73.094	650	650	8	11	18	1.9743E-40	8	10.6	12.6	1414600000	108780000	625130000	680690000				545	440;441;9089;9295;11594;12980;14111;19634;21135	True;True;True;True;True;True;True;True;True	457;458;9620;9835;12257;13837;15068;20878;22455;22456	2671;2672;2673;2674;2675;2676;2677;54130;55324;55325;55326;55327;55328;70368;70369;70370;70371;70372;70373;78950;85452;85453;85454;85455;85456;85457;85458;85459;85460;117269;117270;117271;117272;117273;125913;125914;125915	1794;1795;1796;35848;36599;36600;36601;36602;46414;46415;46416;46417;46418;51843;55981;55982;55983;76767;76768;76769;76770;82381;82382	1795;1796;35848;36602;46415;51843;55983;76767;82382	297;298	229;480
>gnl|Amel_4.5|GB43007-PA	>gnl|Amel_4.5|GB43007-PA	4	4	4	>gnl|Amel_4.5|GB43007-PA	1	4	4	4	2	1	3	2	1	3	2	1	3	7.4	7.4	7.4	69.418	622	622	3	4	3	6.4183E-17	3.1	1.6	5.9	518230000	60478000	319180000	138580000				546	7430;9346;13100;19896	True;True;True;True	7842;9886;13994;21159	44323;55623;79730;119002;119003;119004;119005;119006;119007;119008	29374;36797;52333;77836;77837	29374;36797;52333;77836
>gnl|Amel_4.5|GB43052-PA	>gnl|Amel_4.5|GB43052-PA	46	46	46	>gnl|Amel_4.5|GB43052-PA	1	46	46	46	38	32	46	38	32	46	38	32	46	64.3	64.3	64.3	63.501	541	541	145	127	244	0	62.3	48.4	64.3	244350000000	18570000000	19040000000	206740000000				547	230;316;317;1013;1235;2047;3411;4098;4480;5576;7341;8774;8795;8974;8975;9645;9794;9807;10426;10565;10566;10662;10733;10837;10838;10967;10968;11279;11280;11392;11393;11947;12176;13968;13969;15594;15608;16545;16559;16730;17330;18177;18645;18646;18950;20068	True;True;True;True;True;True;True;True;True;True;True;True;True;True;True;True;True;True;True;True;True;True;True;True;True;True;True;True;True;True;True;True;True;True;True;True;True;True;True;True;True;True;True;True;True;True	242;329;330;1077;1315;1316;2170;3603;4318;4729;5894;7750;9273;9294;9491;9492;10196;10350;10363;11025;11026;11027;11173;11174;11271;11344;11450;11451;11584;11585;11907;11908;12025;12026;12621;12863;14921;14922;14923;16618;16632;17617;17631;17812;18447;19334;19832;19833;20154;21345	1432;1433;1434;1435;1436;1437;1438;1439;1440;1441;1442;1968;1969;1970;1971;1972;1973;1974;1975;1976;1977;1978;1979;1980;1981;1982;1983;1984;1985;1986;1987;1988;1989;1990;1991;1992;1993;1994;1995;1996;6418;6419;6420;6421;7804;7805;7806;7807;7808;7809;7810;7811;7812;7813;7814;7815;7816;7817;7818;12173;12174;12175;20555;20556;20557;20558;20559;24672;24673;24674;24675;24676;24677;24678;24679;24680;24…	953;954;955;956;957;958;959;960;961;962;963;964;965;1341;1342;1343;1344;1345;1346;1347;1348;1349;1350;1351;1352;1353;1354;1355;1356;1357;1358;1359;1360;1361;1362;1363;1364;4344;4345;5343;5344;5345;5346;5347;8222;13705;13706;16268;16269;16270;16271;16272;16273;16274;16275;16276;16277;17806;17807;17808;17809;17810;17811;22244;22245;22246;22247;22248;28983;28984;28985;28986;28987;28988;28989;28990;2…	962;1345;1353;4345;5346;8222;13705;16269;17809;22247;29002;34502;34552;35348;35350;38012;38778;38816;41820;42317;42343;42753;42988;43342;43345;43850;43853;45191;45202;45593;45598;47555;48373;55506;55511;61066;61123;64802;64873;65517;67604;70880;72878;72895;74081;78518	299;300;301	390;392;445
>gnl|Amel_4.5|GB43053-PA	>gnl|Amel_4.5|GB43053-PA	32	32	32	>gnl|Amel_4.5|GB43053-PA	1	32	32	32	28	23	32	28	23	32	28	23	32	42.9	42.9	42.9	74.504	639	639	111	83	145	0	36.2	32.9	42.9	167010000000	13581000000	7224400000	146210000000				548	252;724;2491;2492;4005;4006;4791;6523;7434;8608;8851;9987;10015;10600;10601;10688;11878;11879;13444;13696;13814;15001;15013;15255;15319;15631;15722;15769;16232;16605;18399;18953	True;True;True;True;True;True;True;True;True;True;True;True;True;True;True;True;True;True;True;True;True;True;True;True;True;True;True;True;True;True;True;True	264;765;2634;2635;4222;4223;5058;5059;6886;7847;9100;9357;10554;10584;11208;11209;11299;12549;12550;14362;14624;14760;15997;15998;16010;16266;16333;16655;16748;16749;16797;17287;17683;19566;20157	1570;1571;1572;1573;1574;1575;1576;1577;4497;4498;4499;4500;4501;4502;4503;4504;4505;4506;4507;4508;4509;4510;4511;4512;15084;15085;15086;15087;15088;15089;15090;15091;15092;15093;24084;24085;24086;24087;24088;24089;24090;24091;24092;24093;24094;24095;24096;24097;24098;24099;24100;24101;24102;24103;24104;24105;24106;24107;24108;28795;28796;28797;28798;28799;28800;28801;28802;28803;28804;28805;288…	1061;1062;1063;1064;1065;2962;2963;2964;2965;2966;2967;2968;2969;10146;10147;10148;10149;10150;15886;15887;15888;15889;15890;15891;15892;15893;15894;15895;15896;15897;15898;15899;15900;18933;18934;18935;18936;18937;18938;18939;18940;18941;18942;18943;18944;25773;25774;25775;25776;25777;25778;25779;25780;29388;29389;29390;29391;29392;29393;29394;29395;29396;33833;33834;33835;33836;33837;33838;3383…	1063;2967;10147;10150;15889;15899;18937;25779;29394;33840;34867;39604;39715;42536;42539;42823;47312;47315;53538;54453;54994;59128;59213;59993;60199;61210;61557;61699;63558;65100;71886;74098	302;303	542;579
>gnl|Amel_4.5|GB50080-PA;>gnl|Amel_4.5|GB43063-PA	>gnl|Amel_4.5|GB50080-PA;>gnl|Amel_4.5|GB43063-PA	4;4	4;4	4;4	>gnl|Amel_4.5|GB50080-PA;>gnl|Amel_4.5|GB43063-PA	2	4	4	4	4	2	3	4	2	3	4	2	3	26.2	26.2	26.2	17.315	149	149;149	10	2	9	2.4387E-18	26.2	12.1	20.8	690220000	482840000	48708000	158670000				549	3266;4740;4760;16631	True;True;True;True	3455;5003;5026;17709	19811;28511;28512;28513;28514;28515;28516;28645;28646;28647;28648;28649;28650;28651;99925;99926;99927;99928;99929;99930;99931	13198;18791;18792;18856;18857;18858;65220;65221;65222;65223	13198;18792;18858;65220
>gnl|Amel_4.5|GB43084-PA	>gnl|Amel_4.5|GB43084-PA	1	1	1	>gnl|Amel_4.5|GB43084-PA	1	1	1	1	1	0	1	1	0	1	1	0	1	2.2	2.2	2.2	72.809	642	642	3		1	0.00041632	2.2	0	2.2	67861000	52572000	0	15289000				550	9152	True	9685	54469;54470;54471;54472	36061	36061
>gnl|Amel_4.5|GB43086-PA	>gnl|Amel_4.5|GB43086-PA	1	1	1	>gnl|Amel_4.5|GB43086-PA	1	1	1	1	1	0	1	1	0	1	1	0	1	8.1	8.1	8.1	17.108	149	149	3		2	1.5115E-07	8.1	0	8.1	200120000	129240000	0	70883000				551	8896	True	9402	52890;52891;52892;52893;52894	35009	35009
>gnl|Amel_4.5|GB43088-PA	>gnl|Amel_4.5|GB43088-PA	23	23	23	>gnl|Amel_4.5|GB43088-PA	1	23	23	23	15	15	23	15	15	23	15	15	23	60.1	60.1	60.1	52.42	469	469	44	53	48	2.2906E-204	39.2	32.6	60.1	15058000000	1439700000	5819300000	7798700000				552	997;2473;3055;3056;3704;3965;4122;6289;6290;6446;6466;6645;7484;8077;9920;10625;11274;14856;17344;18270;18428;18858;19029	True;True;True;True;True;True;True;True;True;True;True;True;True;True;True;True;True;True;True;True;True;True;True	1061;2616;3229;3230;3906;4182;4344;4345;6637;6638;6797;6798;6823;7014;7898;8518;10482;11233;11902;15846;18461;18462;19430;19595;19596;20055;20235	6305;6306;6307;14957;18450;18451;18452;18453;18454;18455;18456;18457;18458;18459;18460;18461;18462;18463;18464;18465;18466;18467;18468;22256;22257;22258;22259;22260;23872;23873;23874;23875;23876;24840;24841;24842;24843;24844;24845;24846;24847;24848;37596;37597;37598;37599;37600;37601;37602;37603;37604;37605;37606;37607;38425;38426;38427;38428;38429;38430;38431;38432;38433;38544;39606;39607;39608;…	4257;4258;10046;12286;12287;12288;12289;12290;12291;12292;12293;12294;12295;12296;12297;14776;14777;15765;15766;15767;16410;16411;16412;16413;24994;24995;24996;24997;24998;24999;25000;25528;25529;25586;26264;26265;29714;29715;29716;29717;29718;29719;31700;31701;31702;39330;42615;42616;42617;42618;42619;42620;42621;45164;45165;45166;45167;58607;58608;67654;67655;71350;71351;71352;71353;71354;71355…	4258;10046;12286;12293;14777;15765;16412;24999;25000;25529;25586;26265;29715;31701;39330;42618;45166;58608;67655;71358;71995;73720;74391	304;305;306;307;308	210;292;312;326;402
>gnl|Amel_4.5|GB43089-PA	>gnl|Amel_4.5|GB43089-PA	8	8	8	>gnl|Amel_4.5|GB43089-PA	1	8	8	8	8	4	6	8	4	6	8	4	6	28.7	28.7	28.7	38.045	331	331	33	6	9	2.8516E-84	28.7	13.3	20.5	4595600000	4152500000	214970000	228160000				553	7365;7965;8831;9574;12656;14950;15299;19690	True;True;True;True;True;True;True;True	7776;8400;9335;10123;13408;15944;16313;20935	43986;43987;43988;43989;43990;43991;43992;47278;47279;47280;47281;47282;52546;52547;52548;52549;57166;57167;57168;57169;57170;57171;76670;76671;76672;76673;76674;76675;90077;90078;90079;90080;91912;91913;91914;91915;117602;117603;117604;117605;117606;117607;117608;117609;117610;117611;117612;117613	29144;29145;29146;29147;29148;29149;29150;31284;31285;31286;34774;34775;34776;37766;37767;37768;50389;50390;50391;50392;58920;58921;60137;60138;76989;76990;76991;76992;76993;76994;76995;76996;76997;76998	29148;31286;34776;37768;50390;58920;60138;76994
>gnl|Amel_4.5|GB43097-PA	>gnl|Amel_4.5|GB43097-PA	3	3	3	>gnl|Amel_4.5|GB43097-PA	1	3	3	3	3	1	2	3	1	2	3	1	2	23.1	23.1	23.1	17.157	143	143	9	2	6	6.7506E-43	23.1	9.8	18.2	3302000000	2921600000	48122000	332220000				554	7642;9998;20768	True;True;True	8061;10566;22072	45518;45519;45520;45521;45522;45523;45524;45525;45526;45527;60102;123988;123989;123990;123991;123992;123993	30201;30202;30203;30204;30205;30206;30207;39646;81148;81149;81150;81151;81152	30202;39646;81150
>gnl|Amel_4.5|GB43103-PA	>gnl|Amel_4.5|GB43103-PA	1	1	1	>gnl|Amel_4.5|GB43103-PA	1	1	1	1	1	1	1	1	1	1	1	1	1	5.7	5.7	5.7	26.08	227	227	3	1	2	0.00047176	5.7	5.7	5.7	219810000	160870000	7927100	51011000				555	13533	True	14454	82153;82154;82155;82156;82157;82158	53838	53838
>gnl|Amel_4.5|GB43105-PA	>gnl|Amel_4.5|GB43105-PA	2	2	2	>gnl|Amel_4.5|GB43105-PA	1	2	2	2	1	2	2	1	2	2	1	2	2	4.5	4.5	4.5	55.635	468	468	2	5	2	2.2363E-07	1.5	4.5	4.5	263950000	25315000	171150000	67486000				556	2979;5475	True;True	3150;5791	18106;18107;18108;32966;32967;32968;32969;32970;32971	12074;12075;21822;21823	12075;21823
>gnl|Amel_4.5|GB43106-PA	>gnl|Amel_4.5|GB43106-PA	4	4	4	>gnl|Amel_4.5|GB43106-PA	1	4	4	4	4	4	3	4	4	3	4	4	3	11.9	11.9	11.9	41.917	370	370	11	4	5	2.2563E-22	11.9	11.9	9.7	655380000	470790000	79624000	104960000				557	10772;12544;12579;12723	True;True;True;True	11384;13252;13303;13495	65271;65272;65273;65274;65275;65276;65277;75695;75696;75697;75698;76019;76020;76021;77065;77066;77067;77068;77069;77070	43113;43114;43115;49752;49753;49754;49978;49979;50627;50628	43115;49752;49978;50628
>gnl|Amel_4.5|GB43111-PA	>gnl|Amel_4.5|GB43111-PA	2	2	2	>gnl|Amel_4.5|GB43111-PA	1	2	2	2	2	1	1	2	1	1	2	1	1	3.6	3.6	3.6	64.069	550	550	2	3	1	5.0612E-06	3.6	1.3	2.4	57351000	22325000	32502000	2523800				558	5602;15141	True;True	5921;16151	33619;33620;33621;33622;91184;91185	22336;22337;59668	22336;59668
>gnl|Amel_4.5|GB43112-PA	>gnl|Amel_4.5|GB43112-PA	10	10	10	>gnl|Amel_4.5|GB43112-PA	1	10	10	10	9	3	10	9	3	10	9	3	10	37	37	37	52.714	663	663	47	13	50	0	36.8	5.9	37	64234000000	27097000000	645710000	36491000000				559	1345;6102;6104;6175;6643;6880;7416;10835;12737;15550	True;True;True;True;True;True;True;True;True;True	1428;6442;6444;6520;7012;7262;7828;11448;13511;13512;16573	8427;8428;8429;8430;8431;8432;8433;8434;36470;36471;36472;36473;36474;36475;36476;36477;36478;36479;36481;36482;36483;36484;36869;36870;36871;36872;36873;36874;36875;36876;39579;39580;39581;39582;39583;39584;39585;39586;39587;39588;39589;39590;39591;39592;39593;39594;39595;39596;39597;39598;40894;40895;40896;40897;40898;40899;40900;40901;40902;40903;40904;40905;40906;40907;40908;44266;44267;44268…	5723;5724;5725;5726;5727;24236;24237;24238;24239;24240;24241;24242;24243;24244;24245;24246;24248;24249;24250;24251;24252;24253;24254;24501;24502;24503;24504;24505;26242;26243;26244;26245;26246;26247;26248;26249;26250;26251;26252;26253;26254;26255;26256;27102;27103;27104;27105;27106;27107;27108;27109;27110;27111;27112;27113;27114;27115;27116;29333;29334;29335;29336;29337;29338;29339;29340;43312;43…	5724;24243;24252;24502;26246;27112;29337;43318;50698;60901	309	620
>gnl|Amel_4.5|GB43113-PA	>gnl|Amel_4.5|GB43113-PA	4	4	4	>gnl|Amel_4.5|GB43113-PA	1	4	4	4	3	2	2	3	2	2	3	2	2	4.6	4.6	4.6	104.39	916	916	6	5	2	7.1817E-17	3.7	1.7	2.1	121850000	75816000	24572000	21461000				560	5748;9194;10608;21154	True;True;True;True	6072;9730;11216;22475	34353;34354;34355;54719;54720;54721;64342;126016;126017;126018;126019;126020;126021	22808;22809;36224;42561;82440;82441	22808;36224;42561;82441
>gnl|Amel_4.5|GB43115-PA	>gnl|Amel_4.5|GB43115-PA	2	2	2	>gnl|Amel_4.5|GB43115-PA	1	2	2	2	2	1	2	2	1	2	2	1	2	14.2	14.2	14.2	12.662	113	113	6	2	4	8.9402E-06	14.2	7.1	14.2	972140000	708340000	52023000	211780000				561	4542;12826	True;True	4793;13634	27393;27394;27395;27396;27397;27398;27399;27400;77822;77823;77824;77825	18063;18064;18065;18066;18067;51144	18064;51144	310	81
>gnl|Amel_4.5|GB43116-PA	>gnl|Amel_4.5|GB43116-PA	5	5	5	>gnl|Amel_4.5|GB43116-PA	1	5	5	5	5	1	5	5	1	5	5	1	5	25.9	25.9	25.9	22.528	193	193	13	1	19	7.0514E-43	25.9	4.7	25.9	1736900000	298700000	12377000	1425900000				562	4923;6145;7025;9162;12701	True;True;True;True;True	5195;5196;6487;7418;9696;13465;13466	29599;29600;29601;29602;29603;29604;29605;29606;36697;36698;36699;36700;36701;41814;41815;41816;41817;41818;41819;54512;54513;54514;54515;54516;54517;76904;76905;76906;76907;76908;76909;76910;76911	19469;19470;19471;19472;19473;24408;24409;27723;27724;27725;36081;36082;36083;36084;36085;36086;50533;50534;50535;50536;50537	19469;24408;27724;36085;50535	311;312	102;104
>gnl|Amel_4.5|GB43123-PA	>gnl|Amel_4.5|GB43123-PA	5	5	5	>gnl|Amel_4.5|GB43123-PA	1	5	5	5	4	0	4	4	0	4	4	0	4	1.7	1.7	1.7	332	2959	2959	6		7	2.8951E-11	1.3	0	1.3	144590000	96377000	0	48212000				563	23;4093;16407;16533;18110	True;True;True;True;True	25;4313;17474;17604;19265	131;132;24642;24643;24644;24645;98508;99228;99229;99230;99231;108261;108262	82;83;16248;16249;64271;64742;64743;70652	83;16249;64271;64743;70652
>gnl|Amel_4.5|GB43125-PA	>gnl|Amel_4.5|GB43125-PA	6	6	6	>gnl|Amel_4.5|GB43125-PA	1	6	6	6	1	3	6	1	3	6	1	3	6	10.7	10.7	10.7	87.553	755	755	1	5	6	2.2304E-28	2.4	4.5	10.7	439880000	16620000	143030000	280230000				564	3550;14846;16820;17520;19027;20388	True;True;True;True;True;True	3748;15836;17916;18644;20233;21675	21398;21399;89497;101055;101056;104715;104716;104717;104718;113781;113782;121936	14246;58576;65891;68251;68252;74384;79797	14246;58576;65891;68252;74384;79797
>gnl|Amel_4.5|GB43133-PA	>gnl|Amel_4.5|GB43133-PA	1	1	1	>gnl|Amel_4.5|GB43133-PA	1	1	1	1	0	0	1	0	0	1	0	0	1	5.4	5.4	5.4	47.051	423	423			1	3.3506E-05	0	0	5.4	0	0	0	0				565	17251	True	18365	103256	67297	67297
>gnl|Amel_4.5|GB43138-PA	>gnl|Amel_4.5|GB43138-PA	1	1	1	>gnl|Amel_4.5|GB43138-PA	1	1	1	1	1	0	0	1	0	0	1	0	0	0.9	0.9	0.9	144.01	1291	1291	2			0.00033206	0.9	0	0	6722300	6722300	0	0				566	7164	True	7562	42624;42625	28237	28237
>gnl|Amel_4.5|GB43140-PA	>gnl|Amel_4.5|GB43140-PA	6	6	6	>gnl|Amel_4.5|GB43140-PA	1	6	6	6	6	0	1	6	0	1	6	0	1	8.7	8.7	8.7	101.07	907	907	12		1	8.4614E-38	8.7	0	1.4	384540000	377310000	0	7230900				567	8606;11065;11304;11846;15285;17237	True;True;True;True;True;True	9098;11686;11932;12514;16297;18351	51165;51166;51167;67099;68615;68616;71640;91835;91836;91837;103158;103159;103160	33830;44286;45282;47179;60087;67229;67230	33830;44286;45282;47179;60087;67230
>gnl|Amel_4.5|GB43143-PA	>gnl|Amel_4.5|GB43143-PA	1	1	1	>gnl|Amel_4.5|GB43143-PA	1	1	1	1	0	1	1	0	1	1	0	1	1	2.5	2.5	2.5	59.846	524	524		2	1	2.4409E-08	0	2.5	2.5	22246000	0	8951900	13294000				568	16134	True	17184	96878;96879;96880	63196	63196
>gnl|Amel_4.5|GB43145-PA	>gnl|Amel_4.5|GB43145-PA	4	4	4	>gnl|Amel_4.5|GB43145-PA	1	4	4	4	4	1	4	4	1	4	4	1	4	5.8	5.8	5.8	113.11	1023	1023	10	1	9	2.3213E-27	5.8	1.4	5.8	622190000	301060000	3349000	317780000				569	12120;12906;15715;18595	True;True;True;True	12803;13740;16741;19777	73145;73146;73147;73148;73149;73150;73151;78407;78408;94378;94379;94380;94381;94382;94383;111241;111242;111243;111244;111245	48112;48113;51515;61534;61535;61536;61537;72655	48112;51515;61534;72655
>gnl|Amel_4.5|GB43147-PA	>gnl|Amel_4.5|GB43147-PA	5	5	5	>gnl|Amel_4.5|GB43147-PA	1	5	5	5	5	4	5	5	4	5	5	4	5	21.7	21.7	21.7	23.631	207	207	13	12	11	1.2301E-13	21.7	18.4	21.7	3250300000	665410000	1905700000	679170000				570	8;3614;11152;13609;13613	True;True;True;True;True	9;3812;11776;14535;14539	57;58;59;60;61;62;21693;21694;21695;21696;21697;21698;67587;67588;67589;67590;67591;67592;67593;67594;82625;82626;82627;82628;82629;82630;82631;82632;82648;82649;82650;82651;82652;82653;82654;82655	37;38;39;14411;14412;44657;44658;44659;44660;54143;54144;54145;54146;54147;54148;54149;54161;54162;54163;54164	38;14411;44657;54144;54162
>gnl|Amel_4.5|GB43153-PA	>gnl|Amel_4.5|GB43153-PA	1	1	1	>gnl|Amel_4.5|GB43153-PA	1	1	1	1	0	1	1	0	1	1	0	1	1	3.1	3.1	3.1	52.295	452	452		3	1	1.3164E-14	0	3.1	3.1	128550000	0	128550000	0				571	18216	True	19373	108867;108868;108869;108870	71050;71051;71052	71052
>gnl|Amel_4.5|GB43157-PA	>gnl|Amel_4.5|GB43157-PA	2	2	2	>gnl|Amel_4.5|GB43157-PA	1	2	2	2	0	2	2	0	2	2	0	2	2	0.9	0.9	0.9	209.08	1902	1902		6	2	9.5146E-06	0	0.9	0.9	64943000	0	52925000	12018000				572	4925;12072	True;True	5198;12754	29616;29617;29618;29619;72946;72947;72948;72949	19483;47992	19483;47992
>gnl|Amel_4.5|GB43160-PA	>gnl|Amel_4.5|GB43160-PA	2	2	2	>gnl|Amel_4.5|GB43160-PA	1	2	2	2	2	1	1	2	1	1	2	1	1	1.9	1.9	1.9	105.11	931	931	4	3	2	0.0028043	1.9	1.2	1.2	593440000	224910000	314520000	54008000				573	808;11924	True;True	853;12596	5133;5134;5135;5136;5137;5138;5139;5140;72111	3425;47479	3425;47479
>gnl|Amel_4.5|GB43161-PA	>gnl|Amel_4.5|GB43161-PA	11	11	11	>gnl|Amel_4.5|GB43161-PA	1	11	11	11	10	6	10	10	6	10	10	6	10	66.3	66.3	66.3	18.462	166	166	56	17	46	1.5016E-129	64.5	31.9	66.3	36103000000	22882000000	1342400000	11878000000				574	6327;6977;6978;8231;13704;14208;14209;14818;15171;16097;18673	True;True;True;True;True;True;True;True;True;True;True	6675;7365;7366;8682;14632;14633;15169;15170;15808;16181;17144;17145;19862;19863	37792;37793;37794;37795;37796;37797;41463;41464;41465;41466;41467;41468;41469;41470;41471;41472;41473;48740;48741;48742;48743;48744;48745;48746;83168;83169;83170;83171;83172;83173;83174;83175;83176;83177;83178;83179;83180;83181;83182;83183;83184;83185;83186;83187;83188;83189;83190;83191;83192;86037;86038;86039;86040;86041;86042;86043;86044;86045;86046;86047;86048;89336;89337;89338;89339;89340;893…	25105;25106;25107;25108;27497;27498;27499;32233;32234;32235;32236;54476;54477;54478;54479;54480;54481;54482;54483;54484;54485;54486;54487;54488;54489;54490;54491;54492;54493;54494;54495;54496;56350;56351;56352;56353;56354;56355;56356;58460;58461;58462;58463;58464;58465;58466;58467;58468;58469;59753;59754;59755;59756;59757;59758;59759;59760;59761;59762;59763;62946;62947;62948;62949;62950;62951;629…	25108;27497;27498;32233;54485;56352;56356;58460;59755;62963;72997	313;314;315	28;93;118
>gnl|Amel_4.5|GB43171-PA	>gnl|Amel_4.5|GB43171-PA	1	1	1	>gnl|Amel_4.5|GB43171-PA	1	1	1	1	1	0	0	1	0	0	1	0	0	1.6	1.6	1.6	80.452	705	705	1			0.00020528	1.6	0	0	0	0	0	0				575	19599	True	20839	117034	76625	76625
>gnl|Amel_4.5|GB43173-PA	>gnl|Amel_4.5|GB43173-PA	4	4	4	>gnl|Amel_4.5|GB43173-PA	1	4	4	4	3	0	4	3	0	4	3	0	4	2	2	2	301.6	2660	2660	5		6	2.6604E-12	1.4	0	2	183480000	84669000	0	98811000				576	6395;12395;19677;19929	True;True;True;True	6745;13097;20922;21192	38168;38169;38170;38171;74826;74827;117529;117530;117531;117532;119193	25360;49171;49172;76941;76942;77955	25360;49171;76942;77955
>gnl|Amel_4.5|GB43176-PA	>gnl|Amel_4.5|GB43176-PA	5	5	5	>gnl|Amel_4.5|GB43176-PA	1	5	5	5	5	3	3	5	3	3	5	3	3	22.9	22.9	22.9	22.908	201	201	20	11	10	1.7434E-28	22.9	12.4	19.4	3379000000	2837000000	314150000	227920000				577	376;10071;19482;19589;19821	True;True;True;True;True	392;10641;20717;20828;21077	2308;2309;2310;2311;2312;2313;60587;60588;60589;60590;60591;60592;60593;60594;60595;60596;60597;60598;60599;60600;116314;116315;116316;116980;116981;116982;116983;118469;118470;118471;118472;118473;118474;118475;118476;118477;118478;118479;118480;118481;118482	1544;1545;1546;1547;1548;1549;1550;1551;39954;39955;39956;39957;39958;39959;76075;76076;76077;76583;76584;76585;77529;77530;77531;77532;77533;77534;77535;77536	1545;39954;76075;76584;77532	316	169
>gnl|Amel_4.5|GB43179-PA	>gnl|Amel_4.5|GB43179-PA	4	4	4	>gnl|Amel_4.5|GB43179-PA	1	4	4	4	4	0	2	4	0	2	4	0	2	3.9	3.9	3.9	144.29	1244	1244	11		3	1.1938E-19	3.9	0	2.3	328950000	295910000	0	33036000				578	4369;12552;14986;16552	True;True;True;True	4614;13264;15981;17624	26326;26327;75777;75778;75779;75780;75781;90279;90280;90281;90282;99371;99372;99373	17359;49821;49822;59055;64832	17359;49821;59055;64832
>gnl|Amel_4.5|GB43180-PA	>gnl|Amel_4.5|GB43180-PA	5	5	5	>gnl|Amel_4.5|GB43180-PA	1	5	5	5	3	3	4	3	3	4	3	3	4	17.7	17.7	17.7	41.624	373	373	8	9	4	4.2777E-79	9.7	10.7	12.1	936950000	231570000	580880000	124490000				579	813;1274;15885;16257;18121	True;True;True;True;True	858;1356;16919;17316;19276	5187;5188;5189;8034;8035;8036;95363;95364;95365;95366;95367;95368;95369;97550;97551;97552;97553;97554;97555;97556;108330	3502;3503;5484;62153;62154;62155;63651;63652;63653;63654;70693	3503;5484;62155;63654;70693
>gnl|Amel_4.5|GB43184-PA	>gnl|Amel_4.5|GB43184-PA	3	3	3	>gnl|Amel_4.5|GB43184-PA	1	3	3	3	3	1	1	3	1	1	3	1	1	6.8	6.8	6.8	50.947	438	438	8	3	1	5.6549E-08	6.8	3	3	903880000	517160000	347210000	39505000				580	1136;2536;17141	True;True;True	1207;2679;18251	7107;7108;7109;7110;7111;7112;7113;7114;15319;15320;15321;102632	4842;4843;10263;66873	4842;10263;66873
>gnl|Amel_4.5|GB43187-PA	>gnl|Amel_4.5|GB43187-PA	1	1	1	>gnl|Amel_4.5|GB43187-PA	1	1	1	1	1	0	1	1	0	1	1	0	1	12.7	12.7	12.7	8.2224	71	71	1		1	0.0019548	12.7	0	12.7	24780000	0	0	24780000				581	21050	True	22365	125518;125519	82113;82114	82114
>gnl|Amel_4.5|GB43189-PA	>gnl|Amel_4.5|GB43189-PA	8	8	8	>gnl|Amel_4.5|GB43189-PA	1	8	8	8	0	8	0	0	8	0	0	8	0	6.8	6.8	6.8	157.17	1381	1381		30		3.4435E-83	0	6.8	0	3091500000	0	3091500000	0				582	2152;6281;7704;11294;11637;13535;15269;16251	True;True;True;True;True;True;True;True	2280;6629;8127;11922;12300;12301;14456;16280;17310	12806;12807;12808;37559;37560;37561;45829;45830;45831;68546;68547;68548;68549;68550;68551;70589;70590;70591;70592;70593;70594;82167;82168;82169;91761;91762;91763;97533;97534;97535	8620;8621;8622;24973;30408;45249;45250;45251;45252;45253;45254;46543;46544;46545;46546;53844;53845;53846;60043;60044;60045;63642;63643;63644	8622;24973;30408;45249;46546;53845;60044;63643	317	1321
>gnl|Amel_4.5|GB43192-PA	>gnl|Amel_4.5|GB43192-PA	1	1	1	>gnl|Amel_4.5|GB43192-PA	1	1	1	1	1	1	1	1	1	1	1	1	1	1.6	1.6	1.6	68.808	629	629	3	1	3	6.1717E-09	1.6	1.6	1.6	152770000	128210000	2752400	21810000				583	7604	True	8022	45334;45335;45336;45337;45338;45339;45340	30089;30090	30089
>gnl|Amel_4.5|GB43198-PA	>gnl|Amel_4.5|GB43198-PA	52	52	52	>gnl|Amel_4.5|GB43198-PA	1	52	52	52	33	32	52	33	32	52	33	32	52	60.2	60.2	60.2	98.204	850	850	80	96	150	0	39.4	38.9	60.2	74567000000	2154200000	7582900000	64829000000				584	555;725;776;996;1384;2198;2231;2232;2662;3626;3627;4146;4588;4742;4885;4913;4974;6292;6356;6561;7361;7775;8158;8342;9385;9985;10037;10290;10312;10720;11193;11486;12044;12071;12425;12803;13059;13534;14219;14552;14756;14772;14939;15289;15707;15924;16223;17157;17995;18456;19637;21596	True;True;True;True;True;True;True;True;True;True;True;True;True;True;True;True;True;True;True;True;True;True;True;True;True;True;True;True;True;True;True;True;True;True;True;True;True;True;True;True;True;True;True;True;True;True;True;True;True;True;True;True	578;766;818;1060;1469;2327;2363;2364;2817;3824;3825;4371;4842;5005;5156;5185;5248;5249;6640;6705;6926;7772;8201;8604;8605;8808;9927;10552;10606;10879;10905;11331;11819;12128;12129;12722;12752;12753;13127;13600;13943;14455;15181;15525;15742;15759;15932;16301;16733;16962;17278;18268;19139;19629;19630;20881;22949;22950	3381;3382;3383;3384;3385;3386;3387;3388;4513;4514;4515;4923;4924;4925;4926;4927;4928;6299;6300;6301;6302;6303;6304;8655;8656;8657;8658;8659;8660;8661;13078;13079;13267;13268;13269;13270;13271;13272;13273;13274;13275;16208;21818;21819;21820;21821;21822;21823;21824;21825;21826;21827;21828;21829;21830;21831;21832;25000;25001;25002;25003;25004;25005;25006;25007;25008;25009;25010;27637;27638;27639;276…	2257;2258;2259;2260;2261;2970;2971;3300;4252;4253;4254;4255;4256;5875;5876;5877;5878;5879;5880;8779;8780;8781;8917;8918;8919;8920;8921;8922;8923;8924;10877;14507;14508;14509;14510;14511;14512;14513;14514;16508;16509;16510;16511;16512;16513;16514;16515;16516;16517;18218;18219;18220;18794;18795;19324;19424;19667;19668;25005;25006;25007;25008;25009;25010;25011;25254;25897;25898;25899;25900;25901;291…	2259;2971;3300;4254;5879;8781;8923;8924;10877;14510;14513;16510;18219;18795;19324;19424;19668;25009;25254;25900;29130;30622;31995;32844;36959;39598;39789;41197;41327;42951;44800;45997;47886;47989;49327;51067;52190;53842;56392;57468;58273;58317;58867;60100;61496;62315;63524;66943;70207;72133;76783;84030	318;319;320;321;322	143;316;394;657;668
>gnl|Amel_4.5|GB43203-PA	>gnl|Amel_4.5|GB43203-PA	2	2	2	>gnl|Amel_4.5|GB43203-PA	1	2	2	2	2	0	1	2	0	1	2	0	1	1.2	1.2	1.2	161.66	1442	1442	6		3	2.853E-05	1.2	0	0.6	537870000	487920000	0	49953000				585	10325;13191	True;True	10918;14090	62598;62599;62600;62601;62602;62603;80205;80206;80207	41381;41382;52624	41382;52624
>gnl|Amel_4.5|GB43208-PA	>gnl|Amel_4.5|GB43208-PA	22	22	22	>gnl|Amel_4.5|GB43208-PA	1	22	22	22	18	2	22	18	2	22	18	2	22	31.5	31.5	31.5	110.78	1075	1075	48	3	59	1.3514E-252	27.3	2.1	31.5	12862000000	3632300000	65153000	9164400000				586	880;2661;4324;4639;5922;6143;6532;8026;8922;9174;9517;14462;15261;16329;16862;17575;18037;18833;19043;20953;20954;21410	True;True;True;True;True;True;True;True;True;True;True;True;True;True;True;True;True;True;True;True;True;True	928;2816;4569;4895;6251;6485;6896;8462;9437;9708;10065;15432;16272;17393;17961;18700;19188;20029;20249;22266;22267;22753	5583;5584;5585;5586;16204;16205;16206;16207;26105;26106;26107;26108;27950;35395;35396;35397;35398;35399;36689;36690;36691;36692;38936;38937;38938;47582;47583;47584;47585;47586;47587;53094;53095;53096;53097;53098;53099;53100;53101;53102;53103;54560;56768;56769;56770;56771;56772;56773;56774;87293;87294;87295;87296;87297;91713;91714;91715;91716;91717;91718;98023;98024;98025;98026;98027;98028;98029;9…	3774;3775;3776;10875;10876;17226;17227;17228;18423;23514;23515;23516;24403;25806;25807;31492;31493;35157;35158;35159;35160;35161;35162;35163;36112;37499;37500;37501;37502;37503;37504;57166;60009;60010;60011;60012;60013;60014;60015;63955;63956;63957;63958;63959;63960;63961;63962;63963;63964;66020;66021;66022;66023;66024;66025;66026;68454;68455;68456;68457;68458;70411;73562;73563;74464;74465;74466;…	3774;10876;17228;18423;23516;24403;25806;31493;35160;36112;37503;57166;60013;63955;66025;68456;70411;73562;74467;81780;81784;83308
>gnl|Amel_4.5|GB43218-PA	>gnl|Amel_4.5|GB43218-PA	5	5	5	>gnl|Amel_4.5|GB43218-PA	1	5	5	5	5	1	0	5	1	0	5	1	0	15.3	15.3	15.3	44.226	386	386	7	2		1.1828E-38	15.3	4.9	0	239850000	222240000	17612000	0				587	3964;7357;7598;8806;13278	True;True;True;True;True	4181;7768;8016;9305;14182	23869;23870;23871;43941;43942;45308;52352;80760;80761	15764;29122;30065;34638;52980	15764;29122;30065;34638;52980
>gnl|Amel_4.5|GB43229-PA	>gnl|Amel_4.5|GB43229-PA	10	10	10	>gnl|Amel_4.5|GB43229-PA	1	10	10	10	7	6	6	7	6	6	7	6	6	40.9	40.9	40.9	24.644	215	215	14	11	9	1.7814E-40	35.8	20.5	27.4	3495500000	1385600000	1377600000	732410000				588	1161;1846;2525;3217;5508;7260;13743;14224;15548;19226	True;True;True;True;True;True;True;True;True;True	1234;1957;2668;3405;5824;7665;14674;15186;16571;20445	7273;7274;7275;10963;10964;10965;15255;15256;15257;19560;19561;19562;19563;33135;33136;33137;43263;43264;43265;43266;43267;83424;83425;83426;83427;86133;86134;86135;93311;114915;114916;114917;114918;114919	4956;7449;10227;13045;21927;21928;21929;28665;28666;28667;54671;54672;54673;54674;56399;56400;60894;75177;75178;75179	4956;7449;10227;13045;21927;28665;54671;56399;60894;75177
>gnl|Amel_4.5|GB43235-PA	>gnl|Amel_4.5|GB43235-PA	3	3	3	>gnl|Amel_4.5|GB43235-PA	1	3	3	3	3	0	0	3	0	0	3	0	0	31.5	31.5	31.5	10.857	89	89	5			4.7177E-05	31.5	0	0	161850000	161850000	0	0				589	973;14817;20267	True;True;True	1035;15807;21550	6174;6175;6176;89335;121163	4173;4174;58459;79322	4173;58459;79322
>gnl|Amel_4.5|GB43238-PA	>gnl|Amel_4.5|GB43238-PA	6	6	6	>gnl|Amel_4.5|GB43238-PA	1	6	6	6	6	1	5	6	1	5	6	1	5	4.6	4.6	4.6	198.92	1818	1818	19	3	9	6.6865E-38	4.6	0.6	3.1	962900000	807270000	21238000	134390000				590	771;5390;5694;9901;13715;17210	True;True;True;True;True;True	813;5694;6017;10463;14645;18324	4849;4850;4851;4852;4853;4854;4855;4856;4857;32441;32442;32443;32444;32445;32446;34083;34084;34085;34086;59440;59441;59442;59443;83258;83259;83260;83261;83262;103036;103037;103038	3227;3228;3229;21433;21434;21435;21436;22636;39203;39204;54553;54554;67148	3227;21435;22636;39203;54553;67148
>gnl|Amel_4.5|GB43247-PA	>gnl|Amel_4.5|GB43247-PA	2	2	2	>gnl|Amel_4.5|GB43247-PA	1	2	2	2	0	2	1	0	2	1	0	2	1	2.1	2.1	2.1	67.515	583	583		6	1	7.2861E-06	0	2.1	2.1	520210000	0	517800000	2410500				591	2981;5600	True;True	3152;5919	18117;18118;18119;33608;33609;33610;33611	12080;22334	12080;22334
[truncated: 2,408 more rows]
