# Supplementary material for: “Controlled, cross-species dataset for exploring biases in genome annotation and modification profiles”
Source: Data Brief. 2015 Nov 10;5:829–33. doi: 10.1016/j.dib.2015.10.042 (PMC4660258; doi:10.1016/j.dib.2015.10.042)
Supplement: Supplementary file 1 — Supplementary material [file mmc1.zip › Supplementary File 2.pl]

	#!/usr/local/bin/perl
	#use warnings;
	#use strict;

	###################################################################################################################
	#																												  #
	# Purpose: to produce all possible permutations of an SNP-containing cDNA database, translate the sequences	 	  #
	# and add unique peptides to the C-terminus of the protein database that is typically used. This will produce     #
	# a new database with protein sequences uniquely tailored to the SNPs of the individual from which the cDNA       #
	# sequences were derived. This new database is intended for use in searching mass spectrometry data. The peptides #
	# flanking the unique peptides will be included in the database in order to identify missed cleavages, should     #
	# they occur (i.e. most peptide tags will read "leftFlank-uniquePeptide-rightFlank"). A "J" character is used     #
	# to separate peptide tags from each other and the original protein sequence.									  #
	#																												  #
	# 	  Written by Alison McAfee (alison.mcafee@alumni.ubc.ca) for the Leonard Foster laboratory	     		      #
	#																												  #
	# 											Created 2013-11-01 													  #
	#													 															  #
	###################################################################################################################

	$cDNAList = "few_funny_letters.txt";
	$aMelDB = "Apis_OGS3_2.txt";
	$output = ">short_new_bee_database.txt";
	$tagCounter = ""; #counter for downstream pep tag hash
	$counter = -1; #counter for building amelDBFasta lists
	$permut = ""; # permutation counter
	$oldPerm = 0; #permutation tracker
	$amelDBAcc = $amelDBSeq = ""; # variables for building amelDBFasta
	$cDNAAccessions = $cDNASeq = ""; # temporary variables to hold Brock's seq & accessions
	
	@trypticPep = (); #array of tryptic peptides
	@permutations = (); # array to store growing permutations
	@splitSequence = (); #array to hold nucleotides when producing the permutations
	@cDNAChunks = (); #will hold chunks of cDNA sequences if they are too large to do all the permutations at once
	%tags = (); #will hold unique peptides and their flanking sequences 
	%perm = (); # holds all permutations of a given chunk or sequence
	%pepHash = (); # holds tryptic peptides before filtering
	%amelDBFasta = (); #holds protein sequences in database to be modified
	%proteins = (); #hash of translated permutations
	
	$minPep = 6; #minimum length for a unique peptide. peptides less than 6 amino acids will be discarded
	$maxPep = 23; #maximum peptide length. peptides greater than 24 amino acids will be discarded
	$maxSeq = 6000; #maximum cDNA sequence length to read in before splitting to smaller pieces is required to reduce memory usage
	$maxFlank = 17; #maximum allowed amino acid length of peptides flanking those to be added to the database

	open (TRACE, $output); # creates another file to follow program executions

	#read in the current database and join lines of sequence
	#store in hash
	open (STDIN, $aMelDB) || die "Can't open $aMelDB\n";
	while (<>) {
		if ($_ =~ m/(>.+-)/) {# grabbing accession	
			$counter++; # increases incrementally to create list below  
			$amelDBAcc[$counter] = $1; #builds list of accessions with each run through loop
		
		} elsif ($_ =~ m/((^[A-Z]+\s)+)/) {
			chomp($amelDBSeq = $1); # chomps <AR> character to get all sequence pieces onto one line (not necessary, but will probably be useful down the road)
			$joinedLines[$counter] = $joinedLines[$counter].$amelDBSeq; 
		}
	} 
	for ($hashCounter = 0; $hashCounter <= $counter; $hashCounter++)	{ 
		$amelDBFasta{$joinedLines[$hashCounter]} = $amelDBAcc[$hashCounter];
	}
	#print TRACE "$counter\n";

	close STDIN;
	#Declare a codon translation hash table for translating DNA into protein.
	%translationHash = 
	    (GCA => "A", GCG => "A", GCT => "A", GCC => "A",
	     TGC => "C", TGT => "C",
	     GAT => "D", GAC => "D",
	     GAA => "E", GAG => "E",
	     TTT => "F", TTC => "F",
	     GGA => "G", GGG => "G", GGC => "G", GGT => "G", 
	     CAT => "H", CAC => "H",
	     ATA => "I", ATT => "I", ATC => "I",
	     AAA => "K", AAG => "K",
	     CTA => "L", CTG => "L", CTT => "L", CTC => "L", TTA => "L", TTG => "L",
	     ATG => "M",
	     AAT => "N", AAC => "N",
	     CCA => "P", CCT => "P", CCG => "P", CCC => "P", 
	     CAA => "Q", CAG => "Q",
	     CGA => "R", CGG => "R", CGC => "R", CGT => "R", 
	     AGA => "R", AGG => "R",
	     TCA => "S", TCG => "S", TCC => "S", TCT => "S",
	     AGC => "S", AGT => "S",
	     ACA => "T", ACG => "T", ACC => "T", ACT => "T", 
	     GTA => "V", GTG => "V", GTC => "V", GTT => "V", 
	     TGG => "W",
	     TAT => "Y", TAC => "Y",
	     TAG => "", TAA => "", TGA => "");
	     
	#open cDNA fasta file
	#must be formatted with accession and sequence on SINGLE LINES
	#each sequence is processed one by one
	open (STDIN, $cDNAList) || die "Can't open $cDNAList\n";
	while (<>) {
		if ($_ =~ m/(>.+-)/) { # grabbing accession (must end at the "-" so that "RA" is not included in accession - else "-RA" and "-PA" accessions will not match when searched later @line 200)
			$cDNAAccessions = $1;
			$cDNASeq = "";
		} elsif ($_ =~ m/^([A-Z]+)/) { #line must begin with [A-Z] to avoid matching letters in unique identifiers
			$cDNASeq = $1;
			%perm = ();
			%pepHash = ();
			@permutations = ();
			%proteins = (); #hash of translated permutations
			@splitSequence = (); #array to hold nucleotides when producing the permutations
			$permut = 1; #always begin with one permutation
			%tags = (); #will hold unique peptides and their flanking sequences (one string) 
			%proteins = (); #hash of translated permutations
			$permut = 1; #always begin with one permutation
			@splitSequence = split( '', $cDNASeq); #explode into array of single nucleotide strings
		#	print TRACE "sequence split\n";
					foreach $base (@splitSequence) { #works on one sequence at a time
						if ($base =~ m/[ACGT]/) {
							for ($oldPerm = 0; $oldPerm < $permut; $oldPerm ++) { # to do the following to all current permutations:
								$permutations[$oldPerm] = $permutations[$oldPerm].$base; # sequence grows with no duplication
							}
						} elsif ($base eq "R") {
							for ($oldPerm = 0; $oldPerm < $permut; $oldPerm ++) { # again, to do the following to all current permutations:
								$permutations[$oldPerm + $permut] = $permutations[$oldPerm]."G"; # number of permutations is doubled, and adds G to the last half of them 
								$permutations[$oldPerm] = $permutations[$oldPerm]."A"; # adds A to first half 
							}
							$permut = $permut * 2; # updates the number of permutations for the next loop
						} elsif ($base eq "Y") {
							for ($oldPerm = 0; $oldPerm < $permut; $oldPerm ++) {
								$permutations[$oldPerm + $permut] = $permutations[$oldPerm]."T";
								$permutations[$oldPerm] = $permutations[$oldPerm]."C";
							}
							$permut = $permut * 2;
						} elsif ($base eq "S") {
							for ($oldPerm = 0; $oldPerm < $permut; $oldPerm ++) {
								$permutations[$oldPerm + $permut] = $permutations[$oldPerm]."C";
								$permutations[$oldPerm] = $permutations[$oldPerm]."G";
							}
							$permut = $permut * 2;
						} elsif ($base eq "W") {
							for ($oldPerm = 0; $oldPerm < $permut; $oldPerm ++) {
								$permutations[$oldPerm + $permut] = $permutations[$oldPerm]."T";
								$permutations[$oldPerm] = $permutations[$oldPerm]."A";
							}
							$permut = $permut * 2;
						} elsif ($base eq "K") {
							for ($oldPerm = 0; $oldPerm < $permut; $oldPerm ++) {
								$permutations[$oldPerm + $permut] = $permutations[$oldPerm]."T";
								$permutations[$oldPerm] = $permutations[$oldPerm]."G";
							}	
							$permut = $permut * 2;
						} elsif ($base eq "M") {
							for ($oldPerm = 0; $oldPerm < $permut; $oldPerm ++) {
								$permutations[$oldPerm + $permut] = $permutations[$oldPerm]."A";
								$permutations[$oldPerm] = $permutations[$oldPerm]."C";
							}
							$permut = $permut * 2;
						} elsif ($base eq "B") {
							for ($oldPerm = 0; $oldPerm < $permut; $oldPerm ++) {
								$permutations[$oldPerm + 2 * $permut] = $permutations[$oldPerm]."G";
								$permutations[$oldPerm + $permut] = $permutations[$oldPerm]."C";
								$permutations[$count1 + $oldPerm] = $permutations[$oldPerm]."T";
							}			
							$permut = $permut * 3;		
						} elsif ($base eq "D") {
							for ($oldPerm = 0; $oldPerm < $permut; $oldPerm ++) {
								$permutations[$oldPerm + 2 * $permut] = $permutations[$oldPerm]."G";
								$permutations[$oldPerm + $permut] = $permutations[$oldPerm]."A";
								$permutations[$oldPerm] = $permutations[$oldPerm]."T";
							}			
							$permut = $permut * 3;		
						} elsif ($base eq "H") {
							for ($oldPerm = 0; $oldPerm < $permut; $oldPerm ++) {					
								$permutations[$oldPerm + 2 * $permut] = $permutations[$oldPerm]."A";
								$permutations[$oldPerm + $permut] = $permutations[$oldPerm]."C";
								$permutations[$oldPerm] = $permutations[$oldPerm]."T";
							}			
							$permut = $permut * 3;					
						} elsif ($base eq "V") {
							for ($oldPerm = 0; $oldPerm < $permut; $oldPerm ++) {
								$permutations[$oldPerm + 2 * $permut] = $permutations[$oldPerm]."G";
								$permutations[$oldPerm + $permut] = $permutations[$oldPerm]."C";
								$permutations[$oldPerm] = $permutations[$oldPerm]."A";
							}			
							$permut = $permut * 3;		
						} elsif ($base eq "N") {
							for ($oldPerm = 0; $oldPerm < $permut; $oldPerm ++) {
								$permutations[$oldPerm + 3 * $permut] = $permutations[$oldPerm]."G";
								$permutations[$oldPerm + 2 * $permut] = $permutations[$oldPerm]."C";
								$permutations[$oldPerm + $permut] = $permutations[$oldPerm]."A";
								$permutations[$oldPerm] = $permutations[$oldPerm]."T";
							}			
							$permut = $permut * 4;		
						}
					}
		#			print TRACE "finished permutations\n";
					#dump permutations into hash 
					for ($oldPerm = 0; $oldPerm < $permut; $oldPerm++) { 
						$perm{$permutations[$oldPerm]} = $cDNAAccessions; 
					}
					
					#translate each permutation and dump into %proteins
					foreach $permutations (keys %perm) {
						my @growingProtein =();
						for (my $i = 0; $i <= (length($permutations) - 3); $i = $i + 3) {
							my $codon = substr($permutations, $i, 3);
							if (exists( $translationHash{$codon} )){
								push (@growingProtein, $translationHash{$codon});
							} else {
								push (@growingProtein, "\t");
							}
						}					
						$joinedAminoAcids = join("",@growingProtein); #link in one string
						$proteins{$joinedAminoAcids} = $cDNAAccessions;
					}

			#split translated permutations into tryptic peptides and dump into %pepHash
					foreach $joinedAminoAcids (keys %proteins) {
						@trypticPep = ();
						@trypticPep = split(/(?!P)(?<=[RK])/, $joinedAminoAcids); # splits after R or K but not when followed by P
						foreach $pep (@trypticPep) { 
							$pepHash{$pep} = $cDNAAccessions; # remove redundancy
						}
					}

			#execute the following on the database sequence that has the same accession number as the original cDNA entry
					for ($hashCounter = 0; $hashCounter <= $counter; $hashCounter++) { 
		#				print TRACE "pep screen loop entered\n";	
						if ($cDNAAccessions eq $amelDBAcc[$hashCounter]) {
		#					print TRACE "accession matched\n";
							#skip peptides that are already accounted for in the database
							foreach $pep (keys %pepHash) {
		#						print TRACE "screening peptides\n";
								#could match at C-term
								if ($joinedLines[$hashCounter] =~ m/[KR][ACDEFGHILMNPQSTVWY]*$pep/) { 
		#							print TRACE "$pep is not unique\n";
									next;
								# or at N-term
								} elsif ($joinedLines[$hashCounter] =~ m/^$pep[ACDEFGHILMNPQRKSTVWY]/) { 
		#							print TRACE "$pep is not unique\n";
		#							print TRACE "known N-term peptide\n";
									next;
								#also skip peptides outside the min-max amino acid length range
								} elsif ((length($pep)) > $maxPep) {
		#							print TRACE "$pep is too big\n";
		#							print TRACE "long pep skipped\n";
									next;
								} elsif ((length($pep)) < $minPep) {
		#							print TRACE "$pep is too small\n";
		#							print TRACE "small pep skipped\n";
									next;
								} elsif ((length($pep)) >= $minPep){
		#							print TRACE "$pep is just right!\n";
		#							print TRACE "leftover pep:\n";
									#leftovers should be unique to this bee
									foreach $joinedAminoAcids (keys %proteins) {
		#								print TRACE "start to match flanking peps\n";
										#matches when there are tryptic peptides to the left and right of the peptide
										if ($joinedAminoAcids =~ m/[RK]([ACDEFGHILMNQSTVWX][ACDEFGHILMNPQSTVWXY]*[RK])$pep([ACDEFGHILMNQSTVWX][ACDEFGHILMNPQSTVWXY]*[RK])[ACDEFGHILMNKRQSTVWX]/) {
		#									print TRACE "flank pattern 1\n";
											if (length($1) <= $maxFlank) {
												$pepTag = $1.$pep;
												if (length($2) <= $maxFlank) {
													$pepTag = $pepTag.$2;
												}
											} elsif (length($2) <= $maxFlank) {
												$pepTag = $pep.$2;
											} else {
												$pepTag = $pep;
											}
											$tags{$pepTag} = $cDNAAccessions;	
										#matches when there are two upstream tryptic cleavage sites in a row
										} elsif ($joinedAminoAcids =~ m/[KR](K|R)$pep([ACDEFGHILMNQSTVWX][ACDEFGHILMNPQSTVWXY]*[KR])[ACDEFGHILMNKRQSTVWX]/) {
		#									print TRACE "flank pattern 2\n";
											$pepTag = $1.$pep;
											if (length($2) <= $maxFlank) {
												$pepTag = $pepTag.$2;
											}
											$tags{$pepTag} = $cDNAAccessions;	
										#matches when there are two downstream tryptic cleavage sites in a row (one is contained in $pep already)
										} elsif ($joinedAminoAcids =~ m/[KR]([ACDEFGHILMNQSTVWX][ACDEFGHILMNPQSTVWXY]*[KR])$pep([KR])[ACDEFGHILMKRNQSTVWX]/) {
		#									print TRACE "flank pattern 3\n";
											$pepTag= $pep.$2;
											if (length($1) <= $maxFlank) {
												$pepTag = $1.$pepTag;
											}
											$tags{$pepTag} = $cDNAAccessions;	
										#matches the rare case when there are two up and two downstream tryptic cleavage sites
										} elsif ($joinedAminoAcids =~ m/[KR](K|R)$pep(K|R)[ACDEFGHILMNKRQSTVWX]/) {
		#									print TRACE "flank pattern 4\n";
											$pepTag = $1.$pep.$2;
											$tags{$pepTag} = $cDNAAccessions;	
										#matches when there are amino acids on the left and right flank, but no tryptic cleavage sites exist between the peptide and the C-terminus
										} elsif ($joinedAminoAcids =~ m/[KR]([ACDEFGHILMNQSTVWX][ACDEFGHILMNPQSTVWX]*[KR])$pep([ACDEFGHILMNQSTVWX][ACDEFGHILMNPQSTVWXY]*)$/) {
		#									print TRACE "flank pattern 5\n";
											if (length($1) <= $maxFlank) {
												$pepTag = $1.$pep;
												if (length($2) <= $maxFlank) {
													$pepTag = $pepTag.$2;
												}
											} elsif (length($2) <= $maxFlank) {
												$pepTag = $pep.$2;
											}
											$tags{$pepTag} = $cDNAAccessions;	
										#same as above, but when there are two upstream tryptic cleavage sites
										} elsif ($joinedAminoAcids =~ m/[KR](K|R)$pep([ACDEFGHILMNQSTVWX][ACDEFGHILMNPQSTVWXY]*)$/) {
		#									print TRACE "flank pattern 6\n";
											$pepTag = $1.$pep;
											if (length($2) <= $maxFlank) {
												$pepTag= $pepTag.$2;
											}
											$tags{$pepTag} = $cDNAAccessions;	
										#matches when there are no tryptic cleavage sites between the peptide and the protein N-terminus 
										} elsif ($joinedAminoAcids =~ m/^([ACDEFGHILMNPQSTVWXY]*[KR])$pep([ACDEFGHILMNQSTVWX][ACDEFGHILMNPQSTVWXY]*[KR])[ACDEFGHILMNKRQSTVWX]*/) {
		#									print TRACE "flank pattern 7\n";
											if (length($1) <= $maxFlank) {
												$pepTag = $1.$pep;
												if (length($2) <= $maxFlank) {
													$pepTag = $pepTag.$2;
												}
											} elsif (length($2) <= $maxFlank) {
												$pepTag = $pep.$2;
											}
											$tags{$pepTag} = $cDNAAccessions;	
										#same as above, but with back to back downstream cleavage sites
										} elsif ($joinedAminoAcids =~ m/^([ACDEFGHILMNPQSTVWXY]*[KR])$pep(K|R)[ACDEFGHILMKRNQSTVWX]*/) {
		#									print TRACE "flank pattern 8\n";
											$pepTag = $pep.$2;
											if (length($1) <= $maxFlank) {
												$pepTag = $1.$pepTag;
											} 
											$tags{$pepTag} = $cDNAAccessions;	
										#matches when no letters to the left of the peptide, but still letters to the right
										} elsif ($joinedAminoAcids =~ m/^$pep([ACDEFGHILMNQSTVWX][ACDEFGHILMNPQSTVWXY]*[KR])[ACDEFGHILMNQKRSTVWX]*/) {
		#									print TRACE "flank pattern 9\n";
											if (length($1) <= $maxFlank) {
												$pepTag = $pep.$1;
											}
											$tags{$pepTag} = $cDNAAccessions;	
										#same as above, but with back to back downstream cleavage sites
										} elsif ($joinedAminoAcids =~ m/^$pep(K|R)/) {
		#									print TRACE "flank pattern 10\n";
											$pepTag = $pep.$1;
											$tags{$pepTag} = $cDNAAccessions;	
										#matches when letters to the left of the peptide, but none to the right
										} elsif ($joinedAminoAcids =~ m/[KR]([ACDEFGHILMNQSTVWX][ACDEFGHILMNPQSTVWXY]*[KR])$pep$/) {
		#									print TRACE "flank pattern 11\n";
											if (length($1) <= $maxFlank) {
												$pepTag = $1.$pep;	
											}
											$tags{$pepTag} = $cDNAAccessions;	
										#same as above but with two back to back upstream cleavage sites
										} elsif ($joinedAminoAcids =~ m/[KR](K|R)($pep)$/) {
		#									print TRACE "flank pattern 12\n";
											$pepTag = $1.$pep;	
											$tags{$pepTag} = $cDNAAccessions;	
										}
									}
							} else {
								print TRACE "no match for $pep\n";
							}
						}
					}
				}
		#			print TRACE "finished peptide screen\n";
					for ($hashCounter = 0; $hashCounter <= $counter; $hashCounter++) { 	
						if ($cDNAAccessions eq $amelDBAcc[$hashCounter]) {
		#					print TRACE "adding peptags\n";
							foreach $pepTag (keys %tags) {
		#						print TRACE "$pepTag\n";
								$joinedLines[$hashCounter] = $joinedLines[$hashCounter]."J".$pepTag;
							}
							print TRACE "$cDNAAccessions";
							print TRACE "PA\n";
							print TRACE "$joinedLines[$hashCounter]\n";
						} 
					}
				}
			}
		
		#	print TRACE "done\n";
		close STDIN;
		close TRACE;

	
	
	


				
				
	
		
